# Supplementary material for: Ciliary muscles contraction leads to axial length extension——The possible initiating factor for myopia
Source: PLoS One. 2024 Apr 16;19(4):e0301844. doi: 10.1371/journal.pone.0301844 (PMC11020782; doi:10.1371/journal.pone.0301844)
Supplement: S1 File — The files included in the attachment can be opened and executed by the ABAQUS 2020 software (Dassault Systèmes SIMULIA Corp.). (ZIP) [file pone.0301844.s001.zip]

Archive with 13 entries (12 files):
- model/
- model/Job-1.com
- model/Job-1.dat
- model/Job-1.inp
- model/Job-1.ipm
- model/Job-1.log
- model/Job-1.msg
- model/Job-1.odb
- model/Job-1.prt
- model/Job-1.sim
- model/Job-1.sta
- model/model.cae
- model/model.jnl
