# Supplementary material for: Ciliary muscles contraction leads to axial length extension——The possible initiating factor for myopia
Source: PLoS One. 2024 Apr 16;19(4):e0301844. doi: 10.1371/journal.pone.0301844 (PMC11020782; doi:10.1371/journal.pone.0301844)
Supplement: S1 File — The files included in the attachment can be opened and executed by the ABAQUS 2020 software (Dassault Systèmes SIMULIA Corp.). (ZIP) [file pone.0301844.s001.zip › model/Job-1.inp]

*Heading
** Job name: Job-1 Model name: Model-1
** Generated by: Abaqus/CAE 2020
*Preprint, echo=NO, model=NO, history=NO, contact=NO
**
** PARTS
**
*Part, name=Part-1
*Node
      1,    -5.087152,   3.34125495
      2,  -8.65558052,   3.34125495
      3,  -8.46479988,  -2.95491028
      4,  -5.22559071,   -2.7337451
      5,  -6.45995617,   8.65499687
      6,           0.,  -10.8000002
      7,  -6.61429214,  -8.53763103
      8,  -7.73994684,  -7.53214598
      9,  -7.57286596,   7.70011044
     10,   7.48410082,  -8.73145103
     11,   -5.4109354,   3.75029922
     12,  -5.74635124,   4.14980507
     13,  -6.10916138,   4.52435923
     14,  -6.52599764,   4.83602905
     15,  -7.02449942,   4.96054459
     16,  -7.45666361,   4.78533411
     17,  -7.80786514,   4.47201395
     18,  -8.11051655,   4.11067104
     19,  -8.38835526,   3.72974467
     20,  -8.71631432,   2.85909534
     21,   -8.7592926,   2.37503481
     22,  -8.78411102,   1.88970006
     23,  -8.79290676,   1.40380406
     24,  -8.78807735,  0.917847753
     25,  -8.77197075,  0.432128906
     26,  -8.74687767, -0.0532120019
     27,   -8.7146368,  -0.53813237
     28,  -8.67589474,  -1.02257764
     29,  -8.63109303,  -1.50649965
     30,  -8.58067608,  -1.98986948
     31,  -8.52509499,  -2.47267389
     32,  -8.14889908,  -3.31327581
     33,  -7.82318783,  -3.66270018
     34,   -7.4744606,  -3.98893523
     35,  -7.08064699,  -4.25752878
     36,  -6.63965559,    -4.357265
     37,   -6.2523303,  -4.18638134
     38,  -5.93977118,  -3.86792493
     39,  -5.68057871,     -3.50369
     40,  -5.44758558,  -3.12198782
     41,  -5.16859055,  -2.22937202
     42,  -5.11905289,  -1.72421038
     43,  -5.07650518,  -1.21841097
     44,  -5.04048109, -0.712104976
     45,  -5.01051903, -0.205404162
     46,  -4.98627615,   0.30160284
     47,  -4.96915245,  0.808896601
     48,  -4.96193981,   1.31642342
     49,   -4.9675293,    1.8239646
     50,  -4.98886776,   2.33107996
     51,  -5.02869987,   2.83707213
     52,  -5.16129732,    3.8353343
     53,   -5.2502923,   4.32695961
     54,  -5.35250521,   4.81601191
     55,  -5.46631718,   5.30249739
     56,  -5.59014368,   5.78653431
     57,  -5.72244167,   6.26832724
     58,  -5.86171198,   6.74815321
     59,  -6.00649977,   7.22634459
     60,  -6.15538979,   7.70327616
     61,  -6.30699587,   8.17935085
     62,  -6.05395794,    8.9436903
     63,  -5.63507891,   9.21335411
     64,  -5.20420933,   9.46341419
     65,  -4.76226711,   9.69333839
     66,  -4.31019211,   9.90263844
     67,  -3.84894586,    10.090868
     68,  -3.37951016,   10.2576265
     69,  -2.90288377,   10.4025602
     70,   -2.4200809,   10.5253601
     71,  -1.93212867,   10.6257648
     72,  -1.44006538,   10.7035608
     73, -0.944938123,   10.7585821
     74, -0.447800219,   10.7907124
     75, 0.0502904579,   10.7998829
     76,    0.5482741,   10.7860737
     77,   1.04509127,   10.7493153
     78,   1.53968465,   10.6896849
     79,   2.03100204,   10.6073103
     80,   2.51799798,   10.5023661
     81,   2.99963641,   10.3750753
     82,   3.47489238,    10.225709
     83,   3.94275451,   10.0545855
     84,   4.40222788,   9.86206818
     85,   4.85233402,    9.6485672
     86,   5.29211617,   9.41453743
     87,    5.7206378,   9.16047478
     88,   6.13698769,   8.88692188
     89,   6.54027987,   8.59445953
     90,   6.92965555,   8.28371143
     91,   7.30428743,   7.95533705
     92,   7.66337729,    7.6100359
     93,   8.00616169,   7.24854279
     94,   8.33191109,   6.87162685
     95,   8.63993263,   6.48009014
     96,    8.9295702,   6.07476521
     97,   9.20020866,   5.65651464
     98,   9.45127106,   5.22622871
     99,   9.68222427,   4.78482294
    100,   9.89257622,   4.33323622
    101,   10.0818796,   3.87242961
    102,   10.2497311,   3.40338349
    103,   10.3957739,   2.92709589
    104,   10.5196972,   2.44458008
    105,   10.6212378,   1.95686305
    106,   10.7001791,   1.46498227
    107,   10.7563534,  0.969984412
    108,   10.7896404,  0.472922683
    109,   10.7999706, -0.025145296
    110,   10.7873211, -0.523159742
    111,   10.7517195,  -1.02006114
    112,   10.6932411,  -1.51479197
    113,     10.61201,  -2.00629997
    114,   10.5081997,  -2.49353886
    115,   10.3820305,  -2.97547221
    116,   10.2337713,   -3.4510746
    117,   10.0637379,  -3.91933417
    118,   9.87229156,  -4.37925434
    119,   9.65983868,   -4.8298564
    120,   9.42683315,  -5.27018213
    121,     9.173769,  -5.69929457
    122,   8.90118599,  -6.11628008
    123,   8.60966396,  -6.52025175
    124,   8.29982281,  -6.91035032
    125,   7.97232199,  -7.28574514
    126,   7.62785769,  -7.64563847
    127,   7.26716375,  -7.98926353
    128,   6.89100742,  -8.31588936
    129,   6.50018835,  -8.62482166
    130,   6.09553909,  -8.91540241
    131,   5.67791986,  -9.18701363
    132,   5.24821997,  -9.43907738
    133,   4.80735254,   -9.6710577
    134,   4.35625696,  -9.88246059
    135,   3.89589238,  -10.0728359
    136,   3.42723823,  -10.2417793
    137,   2.95129204,  -10.3889303
    138,   2.46906614,  -10.5139771
    139,   1.98158681,  -10.6166525
    140,   1.48989117,  -10.6967392
    141,  0.995025456,  -10.7540655
    142,  0.498042583,  -10.7885103
    143,  -0.50828892,  -10.7880325
    144,  -1.01545131,  -10.7521563
    145,  -1.52036321,  -10.6924505
    146,  -2.02190566,  -10.6090479
    147,  -2.51896715,  -10.5021334
    148,  -3.01044607,  -10.3719435
    149,  -3.49525309,  -10.2187672
    150,  -3.97231388,   -10.042944
    151,  -4.44057083,  -9.84486294
    152,  -4.89898682,  -9.62496376
    153,  -5.34654522,  -9.38373375
    154,   -5.7822547,  -9.12170601
    155,  -6.20514965,  -8.83946419
    156,  -6.44568443,  -8.06842899
    157,  -6.28243637,  -7.59734154
    158,  -6.12949276,  -7.12281513
    159,  -5.98816729,  -6.64469957
    160,  -5.85807705,  -6.16340446
    161,   -5.7388072,  -5.67931318
    162,  -5.62992668,  -5.19277906
    163,   -5.5309906,  -4.70412493
    164,  -5.44154739,  -4.21364355
    165,  -5.36113882,  -3.72159934
    166,  -5.28930616,  -3.22822976
    167,   -8.3962698,  -3.46528864
    168,  -8.32349205,  -3.97507858
    169,  -8.24700165,  -4.48432493
    170,  -8.16733551,  -4.99308443
    171,  -8.08502388,  -5.50142288
    172,  -8.00060081,  -6.00941515
    173,  -7.91459465,   -6.5171423
    174,   -7.8275342,  -7.02468967
    175,  -8.07843685,  -7.16790485
    176,  -8.39980221,  -6.78846931
    177,  -8.70336246,  -6.39464426
    178,  -8.98847389,  -5.98726416
    179,  -9.25453186,  -5.56719255
    180,  -9.50097275,  -5.13531971
    181,  -9.72727394,  -4.69256163
    182,  -9.93295574,  -4.23985624
    183,  -10.1175823,  -3.77816367
    184,  -10.2807627,  -3.30846238
    185,  -10.4221497,  -2.83174777
    186,  -10.5414448,  -2.34903073
    187,  -10.6383944,   -1.8613342
    188,  -10.7127934,  -1.36969221
    189,  -10.7644844, -0.875146866
    190,  -10.7933569, -0.378746361
    191,  -10.7993507,  0.118456975
    192,  -10.7824516,  0.615409195
    193,  -10.7426977,   1.11105692
    194,   -10.680171,   1.60434949
    195,   -10.595006,   2.09424138
    196,  -10.4873819,   2.57969379
    197,  -10.3575268,   3.05967808
    198,  -10.2057171,   3.53317642
    199,  -10.0322733,   3.99918556
    200,  -9.83756447,   4.45671701
    201,  -9.62200165,   4.90480185
    202,  -9.38604259,   5.34248972
    203,  -9.13018799,   5.76885271
    204,  -8.85497952,   6.18298721
    205,  -8.56100082,   6.58401537
    206,  -8.24887562,   6.97108698
    207,  -7.91926384,   7.34338188
    208,   -7.7169466,   7.22180367
    209,  -7.85929632,   6.74297953
    210,  -7.99816895,   6.26313686
    211,   -8.1317873,   5.78180647
    212,   -8.2583313,   5.29856968
    213,  -8.37593079,   4.81308174
    214,  -8.48265934,   4.32509232
    215,  -8.57654381,   3.83447456
    216,   7.85531092,  -8.39905262
    217,   8.21177387,  -8.05088615
    218,   8.55282021,  -7.68760538
    219,   8.87780857,  -7.30989122
    220,   9.18613052,  -6.91845417
    221,   9.47720623,  -6.51402807
    222,   9.75048923,  -6.09737253
    223,   10.0054674,  -5.66927004
    224,   10.2416611,  -5.23052359
    225,   10.4586267,   -4.7819581
    226,   10.6559582,  -4.32441425
    227,   10.8332834,  -3.85875225
    228,   10.9902706,  -3.38584566
    229,   11.1266251,  -2.90658259
    230,   11.2420893,   -2.4218626
    231,   11.3364487,  -1.93259597
    232,   11.4095249,  -1.43970108
    233,   11.4611807, -0.944103241
    234,   11.4913197, -0.446732908
    235,   11.4998846, 0.0514760651
    236,   11.4868603,  0.549588442
    237,   11.4522696,   1.04666901
    238,   11.3961792,   1.54178452
    239,   11.3186932,    2.0340054
    240,   11.2199583,   2.52240777
    241,   11.1001587,   3.00607467
    242,   10.9595194,   3.48409796
    243,   10.7983046,      3.95558
    244,   10.6168175,   4.41963625
    245,   10.4153986,   4.87539482
    246,   10.1944256,   5.32200003
    247,   9.95431328,   5.75861454
    248,   9.69551373,   6.18441725
    249,   9.41851139,   6.59860945
    250,   9.12382698,   7.00041342
    251,   8.81201267,    7.3890748
    252,   8.48365593,   7.76386452
    253,   8.13937092,    8.1240778
    254,   7.77980566,   8.46903896
    255,    7.4056344,   8.79810047
    256,   7.01756001,   9.11064529
    257,   6.61631107,   9.40608501
    258,   6.20264053,   9.68386555
    259,   5.77732515,   9.94346619
    260,   5.34116316,   10.1843987
    261,   4.89497423,   10.4062109
    262,   4.43959522,   10.6084871
    263,   3.97588134,   10.7908468
    264,   3.50470328,   10.9529476
    265,   3.02694535,   11.0944853
    266,   2.54350471,   11.2151947
    267,   2.05528879,   11.3148479
    268,   1.56321442,    11.393259
    269,   1.06820524,   11.4502811
    270,  0.571190655,   11.4858065
    271, 0.0731036663,   11.4997673
    272, -0.425120562,   11.4921398
    273, -0.922546625,   11.4629364
    274,  -1.41824079,   11.4122124
    275,  -1.91127229,   11.3400631
    276,  -2.40071559,   11.2466249
    277,  -2.88565183,   11.1320715
    278,  -3.36517048,   10.9966192
    279,  -3.83837152,   10.8405218
    280,  -4.30436611,    10.664072
    281,  -4.76227999,   10.4676018
    282,  -5.21125317,   10.2514801
    283,   -5.6504426,   10.0161123
    284,  -6.07902431,      9.76194
    285,  -6.49619293,   9.48943996
    286,  -6.90116549,   9.19912529
    287,   -7.2931819,   8.89154053
    288,   -7.6715064,   8.56726265
    289,  -8.03542805,    8.2269001
    290,  -8.38426495,   7.87109327
    291,   -8.7173605,   7.50050879
    292,  -9.03409004,   7.11584282
    293,  -9.33385944,   6.71781778
    294,  -9.61610508,    6.3071804
    295,  -9.88029766,   5.88470221
    296,  -10.1259413,   5.45117617
    297,  -10.3525734,   5.00741625
    298,  -10.5597706,   4.55425501
    299,  -10.7471428,   4.09254408
    300,  -10.9143391,   3.62314939
    301,  -11.0610437,   3.14695287
    302,  -11.1869831,   2.66484809
    303,  -11.2919197,   2.17774057
    304,  -11.3756571,   1.68654442
    305,  -11.4380379,   1.19218194
    306,  -11.4789448,  0.695581317
    307,  -11.4983006,  0.197674826
    308,  -11.4960709, -0.300602794
    309,  -11.4722576, -0.798316061
    310,  -11.4269066,  -1.29453051
    311,  -11.3601027,   -1.7883147
    312,  -11.2719717,   -2.2787416
    313,  -11.1626778,  -2.76489019
    314,  -11.0324278,  -3.24584818
    315,  -10.8814659,  -3.72071218
    316,  -10.7100744,    -4.188591
    317,  -10.5185766,   -4.6486063
    318,  -10.3073311,  -5.09989452
    319,  -10.0767345,  -5.54160786
    320,  -9.82721996,  -5.97291756
    321,   -9.5592556,  -6.39301395
    322,  -9.27334499,  -6.80110788
    323,  -8.97002506,  -7.19643307
    324,   -8.6498642,   -7.5782485
    325,  -8.31346416,  -7.94583607
    326,  -7.96145678,  -8.29850578
    327,  -7.59450245,  -8.63559628
    328,  -7.21329021,  -8.95647526
    329,   -6.8185358,   -9.2605381
    330,  -6.41098022,  -9.54721546
    331,   -5.9913888,  -9.81596947
    332,  -5.56054926,  -10.0662947
    333,  -5.11927032,  -10.2977219
    334,  -4.66838026,  -10.5098152
    335,  -4.20872593,   -10.702179
    336,  -3.74117041,  -10.8744488
    337,  -3.26659083,  -11.0263042
    338,   -2.7858789,  -11.1574583
    339,  -2.29993653,  -11.2676659
    340,  -1.80967641,   -11.356719
    341,   -1.3160187,  -11.4244518
    342,  -0.81989038,  -11.4707355
    343, -0.322222769,  -11.4954853
    344,  0.176049754,  -11.4986525
    345,  0.673991799,  -11.4802322
    346,   1.17066848,   -11.440259
    347,    1.6651473,   -11.378809
    348,    2.1565001,  -11.2959948
    349,   2.64380407,  -11.1919746
    350,   3.12614489,  -11.0669422
    351,   3.60261655,   -10.921133
    352,   4.07232475,  -10.7548208
    353,   4.53438711,  -10.5683174
    354,   4.98793745,  -10.3619728
    355,   5.43212271,  -10.1361752
    356,   5.86611032,  -9.89134693
    357,   6.28908443,  -9.62794971
    358,   6.70025158,  -9.34647655
    359,   7.09883976,  -9.04745674
    360,  -5.42188454,   2.31017995
    361,  -8.24513817,   2.73697233
    362,   -8.3284235,   1.82182896
    363,  -5.40875626,  0.848972142
    364,  -8.33517551,  0.405501544
    365,  -5.49018812, -0.647571206
    366,  -5.98226166,  -3.21327639
    367,  -7.04500055,  -3.77029967
    368,  -6.44657087,  -3.74673247
    369,  -6.73368454,  -3.81661987
    370,  -6.65856266,   4.36810398
    371,  -6.98726559,   4.46072817
    372,  -6.32102108,   4.14466524
    373,  -7.59212971,   4.18502474
    374,  -8.00426292,   3.52300692
    375,  -7.81783009,   3.88360453
    376,  -5.99650812,   3.85214114
    377,   -5.7037158,   3.52820849
    378,   -8.2979517,   2.28590989
    379,  -5.41304684,   1.83075953
    380,  -8.34726048,  0.877800226
    381,  -5.42471504,  0.353628367
    382,  -8.23352718,  -1.01845694
    383,   -8.1996603,  -1.49482512
    384,  -5.57060289,  -2.10012126
    385,  -8.17712402,  -1.96154749
    386,  -8.14273548,  -2.39913702
    387,  -7.36041546,  -3.27901554
    388,  -6.19367838,  -3.52706265
    389,   -7.7696557,  -3.14095402
    390,  -5.79284525,  -2.86530852
    391,  -5.54848146,  -1.63612938
    392,   -5.5227356,  -1.14753211
    393,  -8.27463913, -0.541881979
    394,  -8.31245804,  -0.06933707
    395,  -5.45402765,  -0.14610292
    396,  -8.34504795,   1.34915161
    397,   -5.4037509,   1.34219468
    398,  -5.42715216,   2.76684475
    399,  -6.53476429,   3.76247501
    400,  -6.78011513,  -3.41357303
    401,  -6.56500101,  -3.45321727
    402,  -7.41791582,   3.97646236
    403,  -6.24950647,   3.50824571
    404,  -7.56680965,  -2.81008434
    405,  -7.79528284,    2.6143198
    406,   -7.8439188,   2.18940139
    407,  -7.87929487,   1.73948991
    408,  -7.90536976,   1.28021002
    409,  -7.91752291,  0.825730324
    410,  -7.91427088,  0.373638809
    411,  -7.89019728, -0.0844815597
    412,  -7.83882236, -0.538649082
    413,  -7.78393793,  -1.01405168
    414,  -7.75008249,  -1.50425899
    415,  -5.97975206,   3.25610304
    416,   -5.8603425,   1.84993446
    417,  -5.83562088,   1.37025213
    418,  -5.83340216,  0.894950092
    419,   -5.8533392,  0.415016174
    420,  -5.89362526, -0.0764458477
    421,   -5.9619956,  -2.03544927
    422,  -6.00115252,  -1.57947075
    423,  -5.98209047,  -1.08280325
    424,   -5.9429512, -0.576664269
    425,  -7.05232763,  -2.86855435
    426,  -7.09357786,   3.66106176
    427,  -6.28381729,  -2.96118879
    428,  -7.39588261,    2.0995779
    429,  -7.44139957,   1.64866221
    430,  -7.47772408,   1.19721985
    431,   -7.4974227,  0.761450648
    432,  -7.51097584,  0.336825281
    433,  -7.49583006, -0.0897582173
    434,   -7.6085844,   3.36400199
    435,  -7.40266752, -0.510189176
    436,  -7.33679867, -0.992407799
    437,  -7.25351906,  -1.55717456
    438,  -6.27634239,   1.85749972
    439,  -6.24015903,   1.39623713
    440,  -7.77344513,  -1.96866775
    441,  -6.24442291,   0.94948405
    442,  -6.27069283,  0.491506189
    443,  -6.49996376,  -1.58806241
    444,  -6.32576323, 0.0107406657
    445,  -6.43741846,  -1.01690292
    446,  -6.40253496, -0.492851585
    447,  -5.87641001,   2.32573915
    448,  -7.77834177,  -2.37062621
    449,  -7.39850187,  -2.46352553
    450,  -7.02438021,    1.5519191
    451,  -7.06003952,    1.1075083
    452,  -7.08039808,  0.679338157
    453,  -7.11196852,  0.267395616
    454,  -7.18220615, -0.0610198192
    455,  -6.59265947,   1.78853786
    456,  -6.15029478,  -2.57024288
    457,  -6.90846634,  -0.38313663
    458,  -6.89077139, -0.942128539
    459,   -6.8872962,  -1.36374879
    460,  -6.63469982,   1.43963766
    461,  -6.49439526,   3.14353848
    462,   -6.6528511,   1.02023637
    463,  -7.37725639,   2.51533365
    464,  -7.71590328,   3.00085068
    465,  -6.67899704,  0.583162427
    466,  -6.40445614,   2.39157557
    467,  -6.30672741,  -2.10132384
    468,  -6.57782555,   -2.7735846
    469,  -5.81834698,   2.75595021
    470,  -6.89019489,   2.06356478
    471,  -6.73773146,  0.126958251
    472,  -6.94540024,   3.16455698
    473,  -7.41059494,  -2.03453636
    474,  -7.12415314,   -2.2287817
    475,  -7.24086905,    3.2544167
    476,   -6.8244009,   2.79819512
    477,  -6.86783695,  -1.90845394
    478,   -6.8492918,  -2.53445554
    479,  -6.43804646,   -2.5440352
    480,  -5.62635946,  -2.52560949
    481,  -7.37654161,  -3.63744235
    482,  -7.66898775,  -3.49984288
    483,   -5.4869833,   3.18009853
    484,  -7.30244827,   4.38565159
    485,  -8.15567207,   3.14715481
    486,   -8.0500145,  -2.79113483
    487,  -7.05349064,  -3.34712315
    488,  -6.43193245,  -3.24887943
    489,   -5.9180994,  -2.39021659
    490,   -5.7619915,   3.07012796
    491,   -6.8071208,   3.97856569
    492,  -6.99838352,   4.13774681
    493,  -7.49127197,   3.71308351
    494,  -7.79882765,  -2.66129375
    495,  -7.32059479,  -2.98133779
    496,  -6.71429157,  -3.05545163
    497,  -7.20346165,   4.04087687
    498,  -6.75932884,    3.4245069
    499,  -6.18437147,   2.88463449
    500,  -7.30208969,   2.88790894
    501,  -6.60612583,   -2.2611587
    502,  -7.02849436,   2.46349192
    503,  -6.46379995,   -5.1543088
    504,  -6.30390835,   6.62710333
    505,   8.23656082,   7.49469471
    506,  -7.46271086,   8.30559731
    507,  -6.50190592,   5.26540041
    508,  -7.45721292,   5.20855951
    509,  -7.38602734,   6.57965469
    510,  -7.18067265,   7.48924589
    511,  -8.47860718,   7.23034096
    512,   8.24995041,  -7.48084307
    513,   7.18265247,   -8.5173893
    514,  -6.30332661,  -6.07420158
    515,  -7.36113691,  -5.82078695
    516,  -7.24625635,  -7.01620722
    517,  -7.24486208,  -4.98448515
    518,  -7.36648989,  -8.28158951
    519,  -7.01670313,   5.30543852
    520,  -6.61064672,  -4.64912367
    521,  -6.08348131,   -4.4564352
    522,  -7.12445974,  -4.55584192
    523,  -7.83280325,   5.18686199
    524,  -7.35155487,  -7.44750118
    525,   -7.4747324,  -4.39672947
    526,  -9.06959724,  -6.45084047
    527,  -10.8568697,  -2.63270283
    528,  -11.1182766,  0.653098881
    529,  -10.6284447,  -3.52483964
    530,  -11.0781116,   1.14993668
    531,  -8.68941689,  -6.96768045
    532,    -9.972229,   4.95895576
    533,    7.8929472,   7.85673141
    534,   8.57736969,  -7.10395193
    535,   8.88708019,  -6.71267939
    536,   11.0741253,   1.25744212
    537,   7.54899788,  -8.18900204
    538,   9.69441605,   5.47420788
    539,  0.312486559,   11.1409006
    540,   2.55290723,  -10.8406239
    541,   6.55369282,  -9.04638481
    542,   7.53324747,    8.2027359
    543,  -4.20875454,   10.4040394
    544,   9.17889309,  -6.30794144
    545,  -3.84881258,  -10.4585934
    546,   8.56386948,   7.11773872
    547,   7.15749502,   8.53182507
    548,   7.90685987,  -7.84294415
    549,  -7.11479044,   8.63920689
    550,  -6.55160856,  -6.96634483
    551,  -6.41778994,  -6.52237082
    552,  -6.17024231,  -5.62536335
    553,  -6.76430225,  -7.37991619
    554,  -7.54921198,   6.11109495
    555,  -7.29151773,   7.05988169
    556,  -6.02958584,   5.21387911
    557,  -6.06604481,   5.72474146
    558,  -6.14567327,   6.19244957
    559,  -6.54108953,    8.0304718
    560,  -6.58121157,   7.59546757
    561,  -6.74840689,   8.22635174
    562,  -7.86331511,  -4.84390831
    563,  -7.63685513,  -5.31094313
    564,  -7.36008739,  -6.42938757
    565,   8.87402153,   6.72648048
    566,  -6.96303034,   7.84373093
    567,   -6.5429616,   5.73409796
    568,  -6.79112148,  -5.96984959
    569,  -6.87501907,   7.35911703
    570,  -7.44018888,   5.57733679
    571,   11.1344814,  -1.63669622
    572,  -10.5675583,  -4.05511284
    573,  -4.11670637,  -10.3060093
    574,   3.03597522,  -10.7155743
    575,   11.0866919,    1.5553658
    576,  -11.1358709,  0.154804885
    577,  0.609010875,   11.1782484
    578,  -6.73528719,    8.9727726
    579,  -11.0154257,   1.64445221
    580,  -10.1822863,   4.50847816
    581,  -6.00972223,  -4.77968264
    582,  -7.04657698,  -7.87572527
    583,  -6.42443562,     7.093472
    584,  -6.89468288,  -6.80113554
    585,  -4.63656139,   10.3398628
    586,   9.43974018,    5.9036808
    587,   6.82675409,  -8.81729889
    588,  -6.87774086,  -6.42178726
    589,   9.16622448,   6.32168293
    590,  -10.3527384,  -4.39842176
    591,  -10.3736267,   4.04847956
    592,  -5.14098883,   10.0491037
    593,  -7.73935699,   5.68265963
    594,  -6.83505678,    6.4285984
    595,  -6.60807323,  -5.53392458
    596,  -6.85049677,   6.98328352
    597,  -7.07689047,   5.83520937
    598,    11.112257,  -1.22570336
    599,  -6.99017954,  -5.36338806
    600,   11.1162443, -0.761926532
    601,  -6.80707359,  -5.02915716
    602,  -10.2088842,  -4.93985653
    603,  -10.5446625,   3.58019781
    604,  -5.49350405,   9.82783222
    605,  -9.96444798,  -5.29915524
    606,  -10.6949854,   3.10460043
    607,  -5.91024351,   9.56226826
    608,    11.081562, -0.459301472
    609,  -9.71515179,  -5.67147684
    610,  -6.32922363,    9.2818327
    611,  -9.44388294,  -6.05033398
    612,  -7.70967245,  -8.05256557
    613,  -7.60177326,  -4.67432499
    614,  -10.9159184,  -2.28154683
    615,   11.0569086,  0.954460979
    616,   2.06467438,   -10.943862
    617,  0.011183694,   11.0988388
    618,  -3.58648086,  -10.6049576
    619,   9.45193386,  -5.89029503
    620,   -8.1465807,   7.59902191
    621,  -8.35977554,  -7.36501122
    622, -0.242935896,     -11.1629
    623,   3.70569539,   10.4976244
    624,   5.78489923,  -9.61141109
    625,   10.1447573,   4.58357573
    626,  -7.99994755,  -4.37020206
    627,   -9.7488842,   5.39740658
    628,   10.7449036,  -3.22911048
    629,   4.63097429,   10.1243782
    630,   0.11817044,  -11.1483593
    631,    3.2352314,   10.6542788
    632,  -9.52339172,   5.81844234
    633,   5.08050394,   9.90710354
    634,   10.5434961,  -3.66487432
    635,  -2.57569385,   10.9558678
    636,   10.3408651,   4.12819576
    637,   5.34125566,   -9.8005619
    638,  -8.03550148,  -7.73138428
    639,  -10.9917707,  -1.82322061
    640,  0.586192191,  -11.1253624
    641,  -11.0574961,  -1.33624637
    642,   2.76733255,   10.7921505
    643,   4.89751625,  -10.0098419
    644,   10.5179873,   3.67367077
    645,   -2.1652751,    10.968441
    646,  -9.32141876,   6.20137215
    647,   5.52015257,   9.67003822
    648,   10.3555574,  -4.11689949
    649,   1.07795668,  -11.0854216
    650,   2.32136679,    10.910264
    651,   5.94826889,   9.41327953
    652,   10.1569757,  -4.57140207
    653,  -9.09418201,   6.52085114
    654,  -1.70310235,   11.0116787
    655,   10.6737728,   3.23978662
    656,    4.4446516,  -10.2131634
    657,   -11.104928, -0.841471255
    658,   1.99642062,   11.0065947
    659,   -1.3994813,   11.0021648
    660,  -11.1315889, -0.343717217
    661,   3.98270607,  -10.4003191
    662,   10.7971821,   2.92325187
    663,  -8.79656506,   6.86030245
    664,   6.36428404,   9.13749504
    665,   9.94086456,  -5.02035379
    666,   9.70588493,  -5.46057987
    667,   6.76804543,   8.84353161
    668,  -8.16276836,  -3.56564784
    669,   -7.9062438,  -3.99928069
    670,  -8.13284492,  -3.97485709
    671,   -7.6988759,  -4.10720158
    672,  -6.05625057,  -5.19015217
    673,  -7.02473736,  -8.43666553
    674,   -10.375596,  -3.89009261
    675,  -10.2081671,   -4.1994338
    676,  -10.0929537,  -4.67192125
    677,  -9.85156059,  -5.00611353
    678,  -9.60845566,   -5.3755846
    679,  -9.35728836,  -5.74962521
    680,   -9.1136694,  -6.05878639
    681,  -10.9304276,   2.13572025
    682,  -10.8234329,   2.62278152
    683,   1.57253706,  -11.0255594
    684,   3.51279187,   -10.568202
    685,   9.92960167,   5.03387928
    686,  -7.80534458,   7.95711231
    687,  -4.28330088,   10.2215986
    688,  -4.53705168,   9.99015045
    689,  -4.87729359,    9.7795763
    690,  -5.28386354,   9.64616966
    691,  -5.75657558,   9.38015652
    692,  -6.18009377,   9.10130405
    693,  -6.58337593,   8.78641987
    694,     4.172297,   10.3213215
    695,  -7.24301052,   8.06670094
    696,  -7.71113253,   -4.3827529
    697,  -4.63122463,    10.234478
    698,  -4.75156307,   10.0781908
    699,  -5.01204824,    9.9021759
    700,  -7.51955175,  -7.83019066
    701,  -6.37687159,  -4.86120367
    702,  -6.93565655,   8.41633511
    703,  -4.85899734,   10.2769747
    704,  -4.84051323,   10.1766109
    705,  -6.50233221,   6.10926819
*Element, type=CPS3
1, 474, 473, 449
166, 699, 690, 689
167,  11,   1,  52
168, 166,   4,  40
169, 215,   2,  19
170, 571, 231, 232
171, 635, 276, 277
172, 703, 585, 281
173, 602, 317, 318
174, 601, 517, 599
175, 529, 314, 315
176, 572, 315, 316
177, 673, 582, 518
178, 703, 281, 282
179, 696, 613, 525
180, 624, 356, 357
181, 628, 228, 229
182, 653, 646, 204
183,  32, 668,  33
184, 670, 626, 669
185, 697, 704, 698
*Element, type=CPS4R
  2, 398,  51,   1, 483
  3, 362,  22,  23, 396
  4, 378, 406, 405, 361
  5, 396, 408, 407, 362
  6, 380, 409, 408, 396
  7, 394, 411, 410, 364
  8, 390,  40,   4, 480
  9, 366,  39,  40, 390
 10, 368,  37,  38, 388
 11, 400, 369, 368, 401
 12,  37, 368, 369,  36
 13, 371,  15,  16, 484
 14, 370,  14,  15, 371
 15,  14, 370, 372,  13
 16, 485,   2,  20, 361
 17,   2, 485, 374,  19
 18, 497, 484, 373, 402
 19, 372, 399, 403, 376
 20,  50, 360, 379,  49
 21, 379, 416, 417, 397
 22,  47, 363, 381,  46
 23, 391, 422, 421, 384
 24, 385,  30,  31, 386
 25, 393, 412, 411, 394
 26,  29, 383, 382,  28
 27, 384,  41,  42, 391
 28, 486,   3,  32, 389
 29, 496, 425, 487, 400
 30, 387, 481, 367, 487
 31, 489, 480, 384, 421
 32,  44, 365, 392,  43
 33, 450, 460, 455, 470
 34,  28, 382, 393,  27
 35, 460, 450, 451, 462
 36,  25, 364, 380,  24
 37, 429, 428, 406, 407
 38, 376,  12,  13, 372
 39, 371, 492, 491, 370
 40, 360,  50,  51, 398
 41, 361,  20,  21, 378
 42, 378,  21,  22, 362
 43, 396,  23,  24, 380
 44, 406, 378, 362, 407
 45, 363,  47,  48, 397
 46, 397,  48,  49, 379
 47, 364,  25,  26, 394
 48, 394,  26,  27, 393
 49, 365,  44,  45, 395
 50, 395,  45,  46, 381
 51,  30, 385, 383,  29
 52, 495, 387, 487, 425
 53,  34,  35, 367, 481
 54,  35,  36, 369, 367
 55, 388,  38,  39, 366
 56, 369, 400, 487, 367
 57, 373,  17,  18, 375
 58, 375,  18,  19, 374
 59, 399, 372, 370, 491
 60, 399, 491, 426, 498
 61, 491, 492, 497, 426
 62, 498, 426, 475, 472
 63,  12, 376, 377,  11
 64, 415, 377, 376, 403
 65, 386,  31,   3, 486
 66, 382, 413, 412, 393
 67, 448, 449, 473, 440
 68, 391,  42,  43, 392
 69, 404, 389, 387, 495
 70,  33, 482, 389,  32
 71, 437, 436, 413, 414
 72, 482, 481, 387, 389
 73, 401, 368, 388, 488
 74, 488, 388, 366, 427
 75, 494, 486, 389, 404
 76, 454, 433, 435, 457
 77, 435, 433, 411, 412
 78, 364, 410, 409, 380
 79, 483,   1,  11, 377
 80, 373, 375, 493, 402
 81, 374, 434, 493, 375
 82, 427, 366, 390, 456
 83, 434, 374, 485, 464
 84, 428, 463, 405, 406
 85, 385, 440, 414, 383
 86, 386, 448, 440, 385
 87, 415, 499, 469, 490
 88, 470, 455, 438, 466
 89, 451, 450, 429, 430
 90, 418, 363, 397, 417
 91, 419, 381, 363, 418
 92, 395, 420, 424, 365
 93, 413, 382, 383, 414
 94, 392, 423, 422, 391
 95, 458, 459, 443, 445
 96, 496, 488, 427, 468
 97, 479, 501, 478, 468
 98, 360, 447, 416, 379
 99, 461, 499, 415, 403
100, 447, 360, 398, 469
101, 430, 429, 407, 408
102, 431, 430, 408, 409
103, 432, 431, 409, 410
104, 381, 419, 420, 395
105, 452, 465, 462, 451
106, 423, 392, 365, 424
107, 436, 435, 412, 413
108, 433, 432, 410, 411
109, 495, 425, 449, 404
110, 500, 464, 405, 463
111, 456, 390, 480, 489
112, 421, 467, 456, 489
113, 438, 439, 417, 416
114, 439, 441, 418, 417
115, 441, 442, 419, 418
116, 442, 444, 420, 419
117, 444, 446, 424, 420
118, 445, 443, 422, 423
119, 458, 436, 437, 459
120, 447, 466, 438, 416
121, 451, 430, 431, 452
122, 386, 486, 494, 448
123, 404, 449, 448, 494
124, 452, 431, 432, 453
125, 454, 453, 432, 433
126, 422, 443, 467, 421
127, 446, 457, 458, 445
128, 446, 445, 423, 424
129, 458, 457, 435, 436
130, 454, 457, 471, 453
131, 398, 483, 490, 469
132, 479, 456, 467, 501
133, 428, 429, 450, 470
134, 465, 452, 453, 471
135, 439, 438, 455, 460
136, 471, 457, 446, 444
137, 459, 437, 477, 443
138, 477, 437, 473, 474
139, 439, 460, 462, 441
140, 466, 476, 502, 470
141, 500, 476, 472, 475
142, 441, 462, 465, 442
143, 361, 405, 464, 485
144, 444, 442, 465, 471
145, 499, 466, 447, 469
146, 468, 478, 425, 496
147, 456, 479, 468, 427
148, 470, 502, 463, 428
149, 472, 476, 461, 498
150, 402, 493, 426, 497
151, 437, 414, 440, 473
152, 478, 474, 449, 425
153, 501, 477, 474, 478
154, 475, 426, 493, 434
155, 500, 475, 434, 464
156, 463, 502, 476, 500
157, 476, 466, 499, 461
158, 467, 443, 477, 501
159, 480,   4,  41, 384
160, 481, 482,  33,  34
161, 490, 483, 377, 415
162, 484,  16,  17, 373
163, 492, 371, 484, 497
164, 496, 400, 401, 488
165, 498, 461, 403, 399
186, 215,  19,  18, 214
187, 523,  17,  16, 508
188, 213,  17, 523, 212
189, 508,  16,  15, 519
190, 519,  15,  14, 507
191,  14,  13, 556, 507
192,  54,  55, 556,  13
193, 567, 557, 558, 705
194, 583, 560, 569, 596
195, 510,   9, 208, 555
196, 209, 509, 555, 208
197, 509, 209, 210, 554
198, 211, 593, 554, 210
199, 557, 567, 507, 556
200, 597, 594, 509, 554
201, 504, 558,  57,  58
202, 686, 506, 288, 289
203, 207, 620, 511, 206
204, 653, 204, 205, 663
205, 632, 627, 202, 203
206, 627, 532, 201, 202
207, 199, 200, 580, 591
208, 532, 580, 200, 201
209, 591, 603, 198, 199
210,  61,   5, 561, 559
211, 286, 287, 549, 578
212, 506, 549, 287, 288
213, 692, 610, 578, 693
214, 610, 607, 284, 285
215, 689, 688, 698, 699
216, 543,  68, 279, 280
217, 276, 635, 645, 275
218,  71, 654, 645,  70
219, 617, 272,  74,  75
220,  74, 272, 273,  73
221, 577,  77, 269, 270
222, 266, 650, 642, 265
223, 623,  82,  83, 694
224, 263, 623, 694, 262
225, 629, 261, 262, 694
226, 261, 629, 633, 260
227, 633,  85,  86, 647
228, 651,  87,  88, 664
229, 258, 651, 664, 257
230,  88,  89, 667, 664
231, 547, 255, 256, 667
232,  90,  91, 542, 547
233, 542, 254, 255, 547
234,  81, 631, 642,  80
235, 565, 589, 249, 250
236, 685, 538,  98,  99
237, 625, 685,  99, 100
238, 636, 625, 100, 101
239, 241, 242, 655, 662
240, 105, 239, 240, 104
241, 608, 235, 109, 110
242, 571, 598, 112, 113
243, 114, 115, 628, 229
244, 228, 628, 634, 227
245, 665, 652, 118, 119
246, 121, 122, 544, 619
247, 534, 535, 123, 124
248, 548, 512, 125, 126
249, 513, 537, 127, 128
250, 541, 587, 129, 130
251, 132, 133, 643, 637
252, 684, 661, 135, 136
253, 137, 138, 540, 574
254, 353, 656, 661, 352
255, 134, 135, 661, 656
256, 628, 115, 116, 634
257, 648, 226, 227, 634
258, 117, 118, 652, 648
259, 512, 534, 124, 125
260, 358, 541, 130, 357
261, 351, 684, 574, 350
262, 350, 574, 540, 349
263, 349, 540, 616, 348
264, 346, 649, 640, 345
265, 143, 342, 343, 622
266, 146, 339, 340, 145
267, 618, 336, 337, 148
268, 333, 334, 151, 152
269, 335, 545, 573, 334
270, 150, 573, 545, 149
271, 151, 334, 573, 150
272, 153, 154, 331, 332
273,   7, 673, 328, 329
274, 673,   7, 156, 582
275, 174, 516, 564, 173
276, 612, 518, 582, 700
277, 638,   8, 175, 621
278, 324, 325, 638, 621
279, 531, 176, 177, 526
280, 154, 155, 330, 331
281, 550, 553, 157, 158
282, 564, 516, 584, 588
283, 503, 595, 552, 672
284, 601, 520, 522, 517
285,  36,  35, 522, 520
286,  34, 671, 696, 525
287,  35,  34, 525, 522
288, 563, 171, 172, 515
289, 171, 563, 562, 170
290,  38,  37, 521, 164
291,  38, 164, 165,  39
292, 581, 672, 162, 163
293, 520, 701, 581, 521
294, 672, 581, 701, 503
295, 696, 671, 669, 626
296, 611, 526, 680, 679
297, 611, 609, 320, 321
298, 678, 677, 605, 609
299, 677, 676, 602, 605
300, 590, 572, 316, 317
301, 675, 674, 572, 590
302, 313, 314, 185, 527
303, 572, 674, 529, 315
304, 675, 182, 183, 674
305, 527, 185, 186, 614
306, 187, 639, 614, 186
307, 641, 188, 189, 657
308, 307, 308, 660, 576
309, 303, 304, 579, 681
310, 682, 681, 195, 196
311, 663, 511, 291, 292
312, 511, 620, 290, 291
313, 587, 359,  10, 513
314, 513,  10, 216, 537
315, 537, 548, 126, 127
316, 512, 218, 219, 534
317, 619, 222, 223, 666
318, 226, 648, 652, 225
319, 600, 608, 110, 111
320, 238, 575, 536, 237
321, 662, 104, 240, 241
322, 636, 644, 243, 244
323, 546, 505,  93,  94
324, 251, 252, 505, 546
325,  93, 505, 533,  92
326, 264, 631, 623, 263
327,  80, 642, 650,  79
328, 268, 269,  77,  78
329, 278, 279,  68,  69
330, 578, 610, 285, 286
331, 646, 632, 203, 204
332, 576, 528, 306, 307
333, 641, 657, 309, 310
334, 526, 611, 321, 322
335, 326, 612, 638, 325
336, 327, 328, 673, 518
337, 545, 618, 148, 149
338, 640, 649, 141, 142
339, 356, 624, 637, 355
340, 560, 583,  59,  60
341, 561, 566, 560, 559
342, 514, 552, 595, 568
343, 516, 553, 550, 584
344, 514, 551, 159, 160
345, 610, 692, 691, 607
346, 214,  18,  17, 213
347,  11,  52,  53,  12
348,  55,  56, 557, 556
349, 559, 560,  60,  61
350, 695, 566, 561, 702
351, 702, 561,   5, 693
352, 607, 691, 690, 604
353,  67,  68, 543, 687
354, 278,  69, 635, 277
355, 275, 645, 654, 274
356, 659,  72,  73, 273
357, 271, 272, 617, 539
358, 270, 271, 539, 577
359, 268,  78, 658, 267
360,  79, 650, 658,  78
361,  82, 623, 631,  81
362,  84, 629, 694,  83
363, 260, 633, 647, 259
364,  87, 651, 647,  86
365,  92, 533, 542,  91
366, 533, 505, 252, 253
367,  94,  95, 565, 546
368, 586, 589,  96,  97
369, 538, 586,  97,  98
370, 538, 685, 246, 247
371, 625, 636, 244, 245
372, 101, 102, 644, 636
373, 239, 105, 575, 238
374, 237, 536, 615, 236
375, 615, 107, 108, 236
376, 608, 600, 234, 235
377, 598, 600, 111, 112
378, 571, 113, 230, 231
379, 225, 652, 665, 224
380, 119, 120, 666, 665
381, 222, 619, 544, 221
382, 130, 131, 624, 357
383, 355, 637, 643, 354
384, 656, 643, 133, 134
385, 138, 139, 616, 540
386, 139, 140, 683, 616
387, 630, 640, 142,   6
388, 622, 630,   6, 143
389, 342, 143, 144, 341
390, 145, 340, 341, 144
391, 339, 146, 147, 338
392, 152, 153, 332, 333
393, 329, 330, 155,   7
394, 551, 550, 158, 159
395, 161, 552, 514, 160
396, 163, 164, 521, 581
397,  39, 165, 166,  40
398,  32,   3, 167, 668
399, 668, 167, 168, 670
400, 522, 525, 613, 517
401, 562, 563, 517, 613
402, 172, 173, 564, 515
403,   8, 524, 516, 174
404, 323, 324, 621, 531
405, 679, 678, 609, 611
406, 675, 590, 676, 182
407, 185, 314, 529, 184
408, 614, 639, 311, 312
409, 660, 190, 191, 576
410, 528, 530, 305, 306
411, 194, 579, 530, 193
412, 682, 606, 301, 302
413, 603, 606, 197, 198
414, 627, 296, 297, 532
415, 632, 646, 294, 295
416, 646, 653, 293, 294
417, 289, 290, 620, 686
418, 212, 523, 593, 211
419, 537, 216, 217, 548
420, 218, 512, 548, 217
421, 534, 219, 220, 535
422, 122, 123, 535, 544
423, 634, 116, 117, 648
424, 114, 229, 230, 113
425, 232, 233, 598, 571
426, 536, 106, 107, 615
427, 103, 104, 662, 655
428, 655, 644, 102, 103
429, 247, 248, 586, 538
430, 546, 565, 250, 251
431, 651, 258, 259, 647
432, 629,  84,  85, 633
433, 650, 266, 267, 658
434,  75,  76, 539, 617
435, 659, 273, 274, 654
436,  66,  67, 687, 688
437, 282, 283, 604, 592
438, 532, 297, 298, 580
439, 299, 300, 603, 591
440, 300, 301, 606, 603
441, 195, 681, 579, 194
442, 530, 579, 304, 305
443, 528, 192, 193, 530
444, 312, 313, 527, 614
445, 180, 181, 677, 678
446, 526, 177, 178, 680
447, 518, 612, 326, 327
448, 545, 335, 336, 618
449, 338, 147, 148, 337
450, 622, 343, 344, 630
451, 630, 344, 345, 640
452, 649, 346, 347, 683
453, 656, 353, 354, 643
454, 624, 131, 132, 637
455, 541, 358, 359, 587
456, 554, 593, 570, 597
457,  36, 520, 521,  37
458, 508, 570, 593, 523
459, 612, 700,   8, 638
460, 169, 170, 562, 626
461, 626, 562, 613, 696
462,  33, 669, 671,  34
463, 169, 626, 670, 168
464, 531, 526, 322, 323
465, 542, 533, 253, 254
466, 535, 220, 221, 544
467, 539,  76,  77, 577
468, 585, 543, 280, 281
469, 667, 256, 257, 664
470,  89,  90, 547, 667
471, 693, 578, 549, 702
472, 553, 516, 524, 582
473, 588, 551, 514, 568
474, 672, 552, 161, 162
475, 156, 157, 553, 582
476, 570, 508, 519, 597
477, 583, 596, 594, 504
478,  54,  13,  12,  53
479, 558, 557,  56,  57
480, 569, 560, 566, 510
481, 569, 510, 555, 596
482, 702, 549, 506, 695
483, 599, 515, 568, 595
484,  95,  96, 589, 565
485,   9, 510, 566, 695
486, 567, 705, 594, 597
487, 519, 507, 567, 597
488, 601, 599, 595, 503
489, 515, 564, 588, 568
490, 596, 555, 509, 594
491, 674, 183, 184, 529
492, 574, 684, 136, 137
493, 105, 106, 536, 575
494, 576, 191, 192, 528
495, 692, 693,   5,  62
496, 298, 299, 591, 580
497, 583, 504,  58,  59
498, 584, 550, 551, 588
499, 589, 586, 248, 249
500, 587, 513, 128, 129
501, 590, 317, 602, 676
502,  65,  66, 688, 689
503, 599, 517, 563, 515
504, 600, 598, 233, 234
505, 601, 503, 701, 520
506, 605, 602, 318, 319
507, 181, 182, 676, 677
508, 607, 604, 283, 284
509,  64,  65, 689, 690
510, 609, 605, 319, 320
511, 196, 197, 606, 682
512,  63,  64, 690, 691
513, 108, 109, 235, 236
514, 179, 180, 678, 679
515,  62,  63, 691, 692
516, 679, 680, 178, 179
517, 639, 187, 188, 641
518, 348, 616, 683, 347
519, 666, 223, 224, 665
520, 120, 121, 619, 666
521, 620, 207,   9, 686
522, 621, 175, 176, 531
523, 685, 625, 245, 246
524, 635,  69,  70, 645
525, 295, 296, 627, 632
526, 631, 264, 265, 642
527, 310, 311, 639, 641
528, 657, 189, 190, 660
529, 242, 243, 644, 655
530, 654,  71,  72, 659
531, 140, 141, 649, 683
532, 663, 205, 206, 511
533, 292, 293, 653, 663
534, 308, 309, 657, 660
535, 668, 670, 669,  33
536, 302, 303, 681, 682
537, 684, 351, 352, 661
538, 686,   9, 695, 506
539, 687, 543, 585, 697
540, 688, 687, 697, 698
541, 604, 690, 699, 592
542, 697, 585, 703, 704
543, 592, 699, 698, 704
544, 700, 582, 524,   8
545, 703, 282, 592, 704
546, 705, 558, 504, 594
*Nset, nset=Set-1, generate
   1,  705,    1
*Elset, elset=Set-1, generate
   1,  546,    1
** Section: Section-1
*Solid Section, elset=Set-1, material=Material-1
,
*End Part
**  
**
** ASSEMBLY
**
*Assembly, name=Assembly
**  
*Instance, name=Part-1-1, part=Part-1
*End Instance
**  
*Nset, nset=Set-1, instance=Part-1-1
   8,   9, 175, 176, 177, 178, 179, 180, 181, 182, 183, 184, 185, 186, 187, 188
 189, 190, 191, 192, 193, 194, 195, 196, 197, 198, 199, 200, 201, 202, 203, 204
 205, 206, 207
*Elset, elset=Set-1, instance=Part-1-1
 203, 204, 205, 206, 207, 208, 209, 277, 279, 304, 305, 306, 307, 310, 331, 407
 409, 411, 413, 441, 443, 445, 446, 491, 494, 507, 511, 514, 516, 517, 521, 522
 528, 532
*Elset, elset=_Surf-1_S2, internal, instance=Part-1-1
  3, 16, 24, 41, 42, 43, 47, 48, 65
*Elset, elset=_Surf-1_S4, internal, instance=Part-1-1
 26, 34, 36, 51
*Surface, type=ELEMENT, name=Surf-1
_Surf-1_S2, S2
_Surf-1_S4, S4
*Elset, elset=_Surf-2_S2, internal, instance=Part-1-1
   2,  27,  40,  45,  46,  49,  50,  68, 159
*Elset, elset=_Surf-2_S4, internal, instance=Part-1-1
 20, 22, 32
*Surface, type=ELEMENT, name=Surf-2
_Surf-2_S2, S2
_Surf-2_S4, S4
*End Assembly
*Amplitude, name=Amp-1
             0.,              0.,              1.,              1.
** 
** MATERIALS
** 
*Material, name=Material-1
*Density
 1.1e-09,
*Elastic
50., 0.4
** ----------------------------------------------------------------
** 
** STEP: Step-1
** 
*Step, name=Step-1, nlgeom=YES, inc=1000
*Static, stabilize=0.0002, allsdtol=0.05, continue=NO
0.01, 1., 1e-05, 1.
** 
** BOUNDARY CONDITIONS
** 
** Name: BC-1 Type: �Գ�/���Գ�/��ȫ�̶�
*Boundary
Set-1, ENCASTRE
** 
** LOADS
** 
** Name: Load-1   Type: Pressure
*Dsload, amplitude=Amp-1
Surf-1, P, -1.
** Name: Load-2   Type: Pressure
*Dsload, amplitude=Amp-1
Surf-2, P, -1.
** 
** OUTPUT REQUESTS
** 
*Restart, write, frequency=0
** 
** FIELD OUTPUT: F-Output-1
** 
*Output, field
*Node Output
CF, RF, RM, RT, U, V
*Element Output, directions=YES
E, LE, MISES, MISESMAX, PE, PEEQ, PEMAG, S
*Contact Output
CDISP, CSTRESS
** 
** HISTORY OUTPUT: H-Output-1
** 
*Output, history, variable=PRESELECT
*End Step
