# Supplementary material for: Ciliary muscles contraction leads to axial length extension——The possible initiating factor for myopia
Source: PLoS One. 2024 Apr 16;19(4):e0301844. doi: 10.1371/journal.pone.0301844 (PMC11020782; doi:10.1371/journal.pone.0301844)
Supplement: S1 File — The files included in the attachment can be opened and executed by the ABAQUS 2020 software (Dassault Systèmes SIMULIA Corp.). (ZIP) [file pone.0301844.s001.zip › model/Job-1.ipm]

<?xml version="1.0"?><msgwrapper><Started><phase type="symconst">BATCHPRE_PHASE</phase><jobName type="string">Job-1</jobName><clientHost type="string">PC-20200507XARO</clientHost><handle type="integer">0</handle></Started>
<Warning><message type="string">1 elements are distorted. Either the isoparametric angles are out of the suggested limits or the triangular or tetrahedral quality measure is bad. The elements have been identified in element set WarnElemDistorted.</message><phase type="symconst">BATCHPRE_PHASE</phase><jobName type="string">Job-1</jobName></Warning>
<Warning><message type="string">OUTPUT REQUEST V IS NOT AVAILABLE FOR THIS TYPE OF ANALYSIS</message><phase type="symconst">BATCHPRE_PHASE</phase><jobName type="string">Job-1</jobName></Warning>
<Warning><message type="string">THE REQUEST FOR MISES OUTPUT WILL BE REPLACED BY A REQUEST FOR S OUTPUT</message><phase type="symconst">BATCHPRE_PHASE</phase><jobName type="string">Job-1</jobName></Warning>
<Warning><message type="string">OUTPUT REQUEST CF HAS BEEN REMOVED AS THERE ARE NO APPLICABLE LOADS IN THIS STEP</message><phase type="symconst">BATCHPRE_PHASE</phase><jobName type="string">Job-1</jobName></Warning>
<Odb_File><file type="string">D:\睫状体眼球壁分析\model\Job-1.odb</file><phase type="symconst">BATCHPRE_PHASE</phase><jobName type="string">Job-1</jobName></Odb_File>
<Completed><message type="string">Analysis phase complete</message><phase type="symconst">BATCHPRE_PHASE</phase><jobName type="string">Job-1</jobName></Completed>
<Started><phase type="symconst">STANDARD_PHASE</phase><jobName type="string">Job-1</jobName><clientHost type="string">PC-20200507XARO</clientHost><handle type="integer">15912</handle></Started>
<Step><stepId type="integer">1</stepId><phase type="symconst">STANDARD_PHASE</phase><jobName type="string">Job-1</jobName></Step>
<Odb_Frame><step type="integer">0</step><frame type="integer">0</frame><phase type="symconst">STANDARD_PHASE</phase><jobName type="string">Job-1</jobName></Odb_Frame>
<MEMORY_ESTIMATE><memory type="float">30</memory><phase type="symconst">STANDARD_PHASE</phase><jobName type="string">Job-1</jobName></MEMORY_ESTIMATE>
<PHYSICAL_MEMORY><physical_memory type="float">16304</physical_memory><phase type="symconst">STANDARD_PHASE</phase><jobName type="string">Job-1</jobName></PHYSICAL_MEMORY>
<MINIMUM_MEMORY><minimum_memory type="float">22</minimum_memory><phase type="symconst">STANDARD_PHASE</phase><jobName type="string">Job-1</jobName></MINIMUM_MEMORY>
<Status><step type="integer">1</step><increment type="integer">1</increment><attempts type="integer">1</attempts><severe type="integer">0</severe><equilibrium type="integer">4</equilibrium><iterations type="integer">4</iterations><totalTime type="float">0.01</totalTime><stepTime type="float">0.01</stepTime><timeIncrement type="float">0.01</timeIncrement><phase type="symconst">STANDARD_PHASE</phase><jobName type="string">Job-1</jobName></Status>
<Odb_Frame><step type="integer">0</step><frame type="integer">1</frame><phase type="symconst">STANDARD_PHASE</phase><jobName type="string">Job-1</jobName></Odb_Frame>
<Status><step type="integer">1</step><increment type="integer">2</increment><attempts type="integer">1</attempts><severe type="integer">0</severe><equilibrium type="integer">2</equilibrium><iterations type="integer">2</iterations><totalTime type="float">0.02</totalTime><stepTime type="float">0.02</stepTime><timeIncrement type="float">0.01</timeIncrement><phase type="symconst">STANDARD_PHASE</phase><jobName type="string">Job-1</jobName></Status>
<Odb_Frame><step type="integer">0</step><frame type="integer">2</frame><phase type="symconst">STANDARD_PHASE</phase><jobName type="string">Job-1</jobName></Odb_Frame>
<Status><step type="integer">1</step><increment type="integer">3</increment><attempts type="integer">1</attempts><severe type="integer">0</severe><equilibrium type="integer">2</equilibrium><iterations type="integer">2</iterations><totalTime type="float">0.035</totalTime><stepTime type="float">0.035</stepTime><timeIncrement type="float">0.015</timeIncrement><phase type="symconst">STANDARD_PHASE</phase><jobName type="string">Job-1</jobName></Status>
<Odb_Frame><step type="integer">0</step><frame type="integer">3</frame><phase type="symconst">STANDARD_PHASE</phase><jobName type="string">Job-1</jobName></Odb_Frame>
<Status><step type="integer">1</step><increment type="integer">4</increment><attempts type="integer">1</attempts><severe type="integer">0</severe><equilibrium type="integer">2</equilibrium><iterations type="integer">2</iterations><totalTime type="float">0.0575</totalTime><stepTime type="float">0.0575</stepTime><timeIncrement type="float">0.0225</timeIncrement><phase type="symconst">STANDARD_PHASE</phase><jobName type="string">Job-1</jobName></Status>
<Odb_Frame><step type="integer">0</step><frame type="integer">4</frame><phase type="symconst">STANDARD_PHASE</phase><jobName type="string">Job-1</jobName></Odb_Frame>
<Status><step type="integer">1</step><increment type="integer">5</increment><attempts type="integer">1</attempts><severe type="integer">0</severe><equilibrium type="integer">1</equilibrium><iterations type="integer">1</iterations><totalTime type="float">0.09125</totalTime><stepTime type="float">0.09125</stepTime><timeIncrement type="float">0.03375</timeIncrement><phase type="symconst">STANDARD_PHASE</phase><jobName type="string">Job-1</jobName></Status>
<Odb_Frame><step type="integer">0</step><frame type="integer">5</frame><phase type="symconst">STANDARD_PHASE</phase><jobName type="string">Job-1</jobName></Odb_Frame>
<Status><step type="integer">1</step><increment type="integer">6</increment><attempts type="integer">1</attempts><severe type="integer">0</severe><equilibrium type="integer">1</equilibrium><iterations type="integer">1</iterations><totalTime type="float">0.141875</totalTime><stepTime type="float">0.141875</stepTime><timeIncrement type="float">0.050625</timeIncrement><phase type="symconst">STANDARD_PHASE</phase><jobName type="string">Job-1</jobName></Status>
<Odb_Frame><step type="integer">0</step><frame type="integer">6</frame><phase type="symconst">STANDARD_PHASE</phase><jobName type="string">Job-1</jobName></Odb_Frame>
<Status><step type="integer">1</step><increment type="integer">7</increment><attempts type="integer">1</attempts><severe type="integer">0</severe><equilibrium type="integer">2</equilibrium><iterations type="integer">2</iterations><totalTime type="float">0.2178125</totalTime><stepTime type="float">0.2178125</stepTime><timeIncrement type="float">0.0759375</timeIncrement><phase type="symconst">STANDARD_PHASE</phase><jobName type="string">Job-1</jobName></Status>
<Odb_Frame><step type="integer">0</step><frame type="integer">7</frame><phase type="symconst">STANDARD_PHASE</phase><jobName type="string">Job-1</jobName></Odb_Frame>
<Status><step type="integer">1</step><increment type="integer">8</increment><attempts type="integer">1</attempts><severe type="integer">0</severe><equilibrium type="integer">2</equilibrium><iterations type="integer">2</iterations><totalTime type="float">0.33171875</totalTime><stepTime type="float">0.33171875</stepTime><timeIncrement type="float">0.11390625</timeIncrement><phase type="symconst">STANDARD_PHASE</phase><jobName type="string">Job-1</jobName></Status>
<Odb_Frame><step type="integer">0</step><frame type="integer">8</frame><phase type="symconst">STANDARD_PHASE</phase><jobName type="string">Job-1</jobName></Odb_Frame>
<Status><step type="integer">1</step><increment type="integer">9</increment><attempts type="integer">1</attempts><severe type="integer">0</severe><equilibrium type="integer">2</equilibrium><iterations type="integer">2</iterations><totalTime type="float">0.502578125</totalTime><stepTime type="float">0.502578125</stepTime><timeIncrement type="float">0.170859375</timeIncrement><phase type="symconst">STANDARD_PHASE</phase><jobName type="string">Job-1</jobName></Status>
<Odb_Frame><step type="integer">0</step><frame type="integer">9</frame><phase type="symconst">STANDARD_PHASE</phase><jobName type="string">Job-1</jobName></Odb_Frame>
<Status><step type="integer">1</step><increment type="integer">10</increment><attempts type="integer">1</attempts><severe type="integer">0</severe><equilibrium type="integer">2</equilibrium><iterations type="integer">2</iterations><totalTime type="float">0.7588671875</totalTime><stepTime type="float">0.7588671875</stepTime><timeIncrement type="float">0.2562890625</timeIncrement><phase type="symconst">STANDARD_PHASE</phase><jobName type="string">Job-1</jobName></Status>
<Odb_Frame><step type="integer">0</step><frame type="integer">10</frame><phase type="symconst">STANDARD_PHASE</phase><jobName type="string">Job-1</jobName></Odb_Frame>
<Odb_Frame><step type="integer">0</step><frame type="integer">11</frame><phase type="symconst">STANDARD_PHASE</phase><jobName type="string">Job-1</jobName></Odb_Frame>
<Status><step type="integer">1</step><increment type="integer">11</increment><attempts type="integer">1</attempts><severe type="integer">0</severe><equilibrium type="integer">4</equilibrium><iterations type="integer">4</iterations><totalTime type="float">1</totalTime><stepTime type="float">1</stepTime><timeIncrement type="float">0.2411328125</timeIncrement><phase type="symconst">STANDARD_PHASE</phase><jobName type="string">Job-1</jobName></Status>
<End_Step><stepId type="integer">1</stepId><phase type="symconst">STANDARD_PHASE</phase><jobName type="string">Job-1</jobName></End_Step>
<Completed><message type="string">Analysis phase complete</message><phase type="symconst">STANDARD_PHASE</phase><jobName type="string">Job-1</jobName></Completed>
<JOB_COMPLETED><jobName type="string">Job-1</jobName><time type="string">Thu Jun  8 19:42:23 2023</time></JOB_COMPLETED></msgwrapper>
