# Supplementary material for: Ciliary muscles contraction leads to axial length extension——The possible initiating factor for myopia
Source: PLoS One. 2024 Apr 16;19(4):e0301844. doi: 10.1371/journal.pone.0301844 (PMC11020782; doi:10.1371/journal.pone.0301844)
Supplement: S1 File — The files included in the attachment can be opened and executed by the ABAQUS 2020 software (Dassault Systèmes SIMULIA Corp.). (ZIP) [file pone.0301844.s001.zip › model/Job-1.log]

Analysis initiated from SIMULIA established products
Abaqus JOB Job-1
Abaqus 2020
Abaqus License Manager checked out the following licenses:
Abaqus/Standard checked out 8 tokens from Flexnet server localhost.
<1016 out of 1024 licenses remain available>.
Begin Analysis Input File Processor
2023/6/8 19:42:16
Run pre.exe
2023/6/8 19:42:18
End Analysis Input File Processor
Begin Abaqus/Standard Analysis
2023/6/8 19:42:18
Run standard.exe
2023/6/8 19:42:22
End Abaqus/Standard Analysis
Begin SIM Wrap-up
2023/6/8 19:42:23
Run SMASimUtility.exe
2023/6/8 19:42:23
End SIM Wrap-up
Abaqus JOB Job-1 COMPLETED
