# Supplementary material for: Ciliary muscles contraction leads to axial length extension——The possible initiating factor for myopia
Source: PLoS One. 2024 Apr 16;19(4):e0301844. doi: 10.1371/journal.pone.0301844 (PMC11020782; doi:10.1371/journal.pone.0301844)
Supplement: S1 File — The files included in the attachment can be opened and executed by the ABAQUS 2020 software (Dassault Systèmes SIMULIA Corp.). (ZIP) [file pone.0301844.s001.zip › model/Job-1.msg]

1

   Abaqus 2020                                  Date 08-6��-2023   Time 19:42:19
   For use by Supplied by Team-SolidSQUAD under license from Dassault Systemes or its subsidiary.

                                                                                 
                                                                                 
 STEP    1     INCREMENT     1     STEP TIME    0.00    


                        S T E P       1     S T A T I C   A N A L Y S I S


                                                                                          

     AUTOMATIC TIME CONTROL WITH -
          A SUGGESTED INITIAL TIME INCREMENT OF                1.000E-02
          AND A TOTAL TIME PERIOD OF                            1.00    
          THE MINIMUM TIME INCREMENT ALLOWED IS                1.000E-05
          THE MAXIMUM TIME INCREMENT ALLOWED IS                 1.00    

     LINEAR EQUATION SOLVER TYPE         DIRECT SPARSE

     ADAPTIVE AUTOMATIC STABILIZATION WITH 
     INITIAL DISSIPATED ENERGY FRACTION  =   2.000E-04

 CONVERGENCE TOLERANCE PARAMETERS FOR FORCE    
     CRITERION FOR RESIDUAL FORCE     FOR A NONLINEAR PROBLEM          5.000E-03
     CRITERION FOR DISP.    CORRECTION IN A NONLINEAR PROBLEM          1.000E-02
     INITIAL VALUE OF TIME AVERAGE FORCE                               1.000E-02
     AVERAGE FORCE     IS TIME AVERAGE FORCE    
     ALTERNATE CRIT. FOR RESIDUAL FORCE     FOR A NONLINEAR PROBLEM    2.000E-02
     CRITERION FOR ZERO FORCE     RELATIVE TO TIME AVRG. FORCE         1.000E-05
     CRITERION FOR RESIDUAL FORCE     WHEN THERE IS ZERO FLUX          1.000E-05
     CRITERION FOR DISP.    CORRECTION WHEN THERE IS ZERO FLUX         1.000E-03
     CRITERION FOR RESIDUAL FORCE     FOR A LINEAR INCREMENT           1.000E-08
     FIELD CONVERSION RATIO                                             1.00    
     CRITERION FOR ZERO FORCE     REL. TO TIME AVRG. MAX. FORCE        1.000E-05
     CRITERION FOR ZERO DISP.    RELATIVE TO CHARACTERISTIC LENGTH     1.000E-08

     VOLUMETRIC STRAIN COMPATIBILITY TOLERANCE FOR HYBRID SOLIDS       1.000E-05
     AXIAL STRAIN COMPATIBILITY TOLERANCE FOR HYBRID BEAMS             1.000E-05
     TRANS. SHEAR STRAIN COMPATIBILITY TOLERANCE FOR HYBRID BEAMS      1.000E-05
     SOFT CONTACT CONSTRAINT COMPATIBILITY TOLERANCE FOR P>P0          5.000E-03
     SOFT CONTACT CONSTRAINT COMPATIBILITY TOLERANCE FOR P=0.0         0.100    
     CONTACT FORCE ERROR TOLERANCE FOR CONVERT SDI=YES                 1.00    
     DISPLACEMENT COMPATIBILITY TOLERANCE FOR DCOUP ELEMENTS           1.000E-05
     ROTATION COMPATIBILITY TOLERANCE FOR DCOUP ELEMENTS               1.000E-05

 EQUILIBRIUM WILL BE CHECKED FOR SEVERE DISCONTINUITY ITERATIONS

 TIME INCREMENTATION CONTROL PARAMETERS:
     FIRST EQUILIBRIUM ITERATION FOR CONSECUTIVE DIVERGENCE CHECK              4
     EQUILIBRIUM ITERATION AT WHICH LOG. CONVERGENCE RATE CHECK BEGINS         8
     EQUILIBRIUM ITERATION AFTER WHICH ALTERNATE RESIDUAL IS USED              9
     MAXIMUM EQUILIBRIUM ITERATIONS ALLOWED                                   16
     EQUILIBRIUM ITERATION COUNT FOR CUT-BACK IN NEXT INCREMENT               10
     MAXIMUM EQUILIB. ITERS IN TWO INCREMENTS FOR TIME INCREMENT INCREASE      4
     MAXIMUM ITERATIONS FOR SEVERE DISCONTINUITIES                            50
     MAXIMUM ATTEMPTS ALLOWED IN AN INCREMENT                                  5
     MAXIMUM DISCON. ITERS IN TWO INCREMENTS FOR TIME INCREMENT INCREASE      50
     MAXIMUM CONTACT AUGMENTATIONS FOR *SURFACE BEHAVIOR,AUGMENTED LAGRANGE   50
     CUT-BACK FACTOR AFTER DIVERGENCE                                 0.2500    
     CUT-BACK FACTOR FOR TOO SLOW CONVERGENCE                         0.5000    
     CUT-BACK FACTOR AFTER TOO MANY EQUILIBRIUM ITERATIONS            0.7500    
     CUT-BACK FACTOR AFTER TOO MANY SEVERE DISCONTINUITY ITERATIONS   0.2500    
     CUT-BACK FACTOR AFTER PROBLEMS IN ELEMENT ASSEMBLY               0.2500    
     INCREASE FACTOR AFTER TWO INCREMENTS THAT CONVERGE QUICKLY        1.500    
     MAX. TIME INCREMENT INCREASE FACTOR ALLOWED                       1.500    
     MAX. TIME INCREMENT INCREASE FACTOR ALLOWED (DYNAMICS)            1.250    
     MAX. TIME INCREMENT INCREASE FACTOR ALLOWED (DIFFUSION)           2.000    
     MINIMUM TIME INCREMENT RATIO FOR EXTRAPOLATION TO OCCUR          0.1000    
     MAX. RATIO OF TIME INCREMENT TO STABILITY LIMIT                   1.000    
     FRACTION OF STABILITY LIMIT FOR NEW TIME INCREMENT               0.9500    
     TIME INCREMENT INCREASE FACTOR BEFORE A TIME POINT                1.000    
     GLOBAL STABILIZATION CONTROL IS NOT USED

          PRINT OF INCREMENT NUMBER, TIME, ETC., EVERY    1  INCREMENTS

     THE MAXIMUM NUMBER OF INCREMENTS IN THIS STEP IS                    1000

          LARGE DISPLACEMENT THEORY WILL BE USED

     LINEAR EXTRAPOLATION WILL BE USED

     CHARACTERISTIC ELEMENT LENGTH     0.429    

     DETAILS REGARDING ACTUAL SOLUTION WAVEFRONT REQUESTED

     DETAILED OUTPUT OF DIAGNOSTICS TO DATABASE REQUESTED

     PRINT OF INCREMENT NUMBER, TIME, ETC., TO THE MESSAGE FILE EVERY     1  INCREMENTS

     ELEMENT OPERATIONS WILL BE CARRIED OUT IN PARALLEL USING   4 PROCESSORS

     PARALLEL CONTACT TRACKING ENABLED


     COLLECTING MODEL CONSTRAINT INFORMATION FOR OVERCONSTRAINT CHECKS

     COLLECTING STEP CONSTRAINT INFORMATION FOR OVERCONSTRAINT CHECKS


  INCREMENT     1 STARTS. ATTEMPT NUMBER  1, TIME INCREMENT  1.000E-02
 
     INITIAL ELEMENT LOAD BALANCE
            PROCESS    1   THREAD     NUMBER OF ELEMENTS
                              1            136
                              2            136
                              3            138
                              4            136
 
     INITIAL ELEMENT LOAD BALANCE
            PROCESS    1   THREAD     NUMBER OF ELEMENTS
                              1            136
                              2            136
                              3            138
                              4            136

  NUMBER OF EQUATIONS =      1410     NUMBER OF RHS =    1
  NUMBER OF FLOATING PT. OPERATIONS =  7.25E+05

  USING THE DIRECT SOLVER WITH   4 PROCESSORS

     CHECK POINT   START OF SOLVER    

     CHECK POINT  END OF SOLVER       

       ELAPSED USER TIME (SEC)      =   0.0000    
       ELAPSED SYSTEM TIME (SEC)    =   0.0000    
       ELAPSED TOTAL CPU TIME (SEC) =   0.0000    
       ELAPSED WALLCLOCK TIME (SEC) =          0

               CONVERGENCE CHECKS FOR EQUILIBRIUM ITERATION     1


 AVERAGE FORCE                      3.297E-04   TIME AVG. FORCE       3.297E-04
 LARGEST RESIDUAL FORCE             5.649E-06   AT NODE          3   DOF  2
   INSTANCE: PART-1-1                                                                        
 LARGEST INCREMENT OF DISP.        -1.317E-03   AT NODE         27   DOF  1
   INSTANCE: PART-1-1                                                                        
 LARGEST CORRECTION TO DISP.       -1.317E-03   AT NODE         27   DOF  1
   INSTANCE: PART-1-1                                                                        
          FORCE     EQUILIBRIUM NOT ACHIEVED WITHIN TOLERANCE.

  NUMBER OF EQUATIONS =      1410     NUMBER OF RHS =    1
  NUMBER OF FLOATING PT. OPERATIONS =  7.25E+05

  USING THE DIRECT SOLVER WITH   4 PROCESSORS

     CHECK POINT   START OF SOLVER    

     CHECK POINT  END OF SOLVER       

       ELAPSED USER TIME (SEC)      =  0.20000    
       ELAPSED SYSTEM TIME (SEC)    =   0.0000    
       ELAPSED TOTAL CPU TIME (SEC) =  0.20000    
       ELAPSED WALLCLOCK TIME (SEC) =          0

               CONVERGENCE CHECKS FOR EQUILIBRIUM ITERATION     2


 AVERAGE FORCE                      3.297E-04   TIME AVG. FORCE       3.297E-04
 LARGEST RESIDUAL FORCE             5.551E-06   AT NODE        437   DOF  1
   INSTANCE: PART-1-1                                                                        
 LARGEST INCREMENT OF DISP.        -1.316E-03   AT NODE         27   DOF  1
   INSTANCE: PART-1-1                                                                        
 LARGEST CORRECTION TO DISP.        6.806E-07   AT NODE         45   DOF  1
   INSTANCE: PART-1-1                                                                        
          FORCE     EQUILIBRIUM NOT ACHIEVED WITHIN TOLERANCE.

  NUMBER OF EQUATIONS =      1410     NUMBER OF RHS =    1
  NUMBER OF FLOATING PT. OPERATIONS =  7.25E+05

  USING THE DIRECT SOLVER WITH   4 PROCESSORS

     CHECK POINT   START OF SOLVER    

     CHECK POINT  END OF SOLVER       

       ELAPSED USER TIME (SEC)      =   0.0000    
       ELAPSED SYSTEM TIME (SEC)    =   0.0000    
       ELAPSED TOTAL CPU TIME (SEC) =   0.0000    
       ELAPSED WALLCLOCK TIME (SEC) =          0

               CONVERGENCE CHECKS FOR EQUILIBRIUM ITERATION     3


 AVERAGE FORCE                      3.246E-04   TIME AVG. FORCE       3.246E-04
 LARGEST RESIDUAL FORCE            -7.447E-07   AT NODE          3   DOF  2
   INSTANCE: PART-1-1                                                                        
 LARGEST INCREMENT OF DISP.        -1.147E-03   AT NODE         27   DOF  1
   INSTANCE: PART-1-1                                                                        
 LARGEST CORRECTION TO DISP.        3.675E-04   AT NODE        278   DOF  2
   INSTANCE: PART-1-1                                                                        
          DISP.    CORRECTION TOO LARGE COMPARED TO DISP.    INCREMENT

  NUMBER OF EQUATIONS =      1410     NUMBER OF RHS =    1
  NUMBER OF FLOATING PT. OPERATIONS =  7.25E+05

  USING THE DIRECT SOLVER WITH   4 PROCESSORS

     CHECK POINT   START OF SOLVER    

     CHECK POINT  END OF SOLVER       

       ELAPSED USER TIME (SEC)      =   0.0000    
       ELAPSED SYSTEM TIME (SEC)    =   0.0000    
       ELAPSED TOTAL CPU TIME (SEC) =   0.0000    
       ELAPSED WALLCLOCK TIME (SEC) =          0

               CONVERGENCE CHECKS FOR EQUILIBRIUM ITERATION     4


 AVERAGE FORCE                      3.246E-04   TIME AVG. FORCE       3.246E-04
 LARGEST RESIDUAL FORCE             1.440E-06   AT NODE        437   DOF  1
   INSTANCE: PART-1-1                                                                        
 LARGEST INCREMENT OF DISP.        -1.147E-03   AT NODE         27   DOF  1
   INSTANCE: PART-1-1                                                                        
 LARGEST CORRECTION TO DISP.        1.794E-07   AT NODE         68   DOF  2
   INSTANCE: PART-1-1                                                                        
          THE FORCE     EQUILIBRIUM EQUATIONS HAVE CONVERGED

 ITERATION SUMMARY FOR THE INCREMENT:   4 TOTAL ITERATIONS, OF WHICH
   0 ARE SEVERE DISCONTINUITY ITERATIONS AND  4 ARE EQUILIBRIUM ITERATIONS.

 TIME INCREMENT COMPLETED  1.000E-02,  FRACTION OF STEP COMPLETED  1.000E-02
 STEP TIME COMPLETED       1.000E-02,  TOTAL TIME COMPLETED        1.000E-02


  INCREMENT     2 STARTS. ATTEMPT NUMBER  1, TIME INCREMENT  1.000E-02


     ***THE INITIAL STATIC STABILIZATION DAMPING FACTOR HAS BEEN CALCULATED.
     ITS STARTING VALUE OF  3.25193E-04 WILL BE ADJUSTED BASED ON THE 
     CONVERGENCE HISTORY AND ACCURACY TOLERANCE THROUGH THE STEP 

  NUMBER OF EQUATIONS =      1410     NUMBER OF RHS =    1
  NUMBER OF FLOATING PT. OPERATIONS =  7.25E+05

  USING THE DIRECT SOLVER WITH   4 PROCESSORS

     CHECK POINT   START OF SOLVER    

     CHECK POINT  END OF SOLVER       

       ELAPSED USER TIME (SEC)      =   0.0000    
       ELAPSED SYSTEM TIME (SEC)    =   0.0000    
       ELAPSED TOTAL CPU TIME (SEC) =   0.0000    
       ELAPSED WALLCLOCK TIME (SEC) =          0

               CONVERGENCE CHECKS FOR EQUILIBRIUM ITERATION     1


 AVERAGE FORCE                      7.016E-04   TIME AVG. FORCE       5.131E-04
 LARGEST RESIDUAL FORCE             4.696E-06   AT NODE         72   DOF  2
   INSTANCE: PART-1-1                                                                        
 LARGEST INCREMENT OF DISP.        -1.339E-03   AT NODE         27   DOF  1
   INSTANCE: PART-1-1                                                                        
 LARGEST CORRECTION TO DISP.       -7.452E-04   AT NODE         68   DOF  2
   INSTANCE: PART-1-1                                                                        
          FORCE     EQUILIBRIUM NOT ACHIEVED WITHIN TOLERANCE.

  NUMBER OF EQUATIONS =      1410     NUMBER OF RHS =    1
  NUMBER OF FLOATING PT. OPERATIONS =  7.25E+05

  USING THE DIRECT SOLVER WITH   4 PROCESSORS

     CHECK POINT   START OF SOLVER    

     CHECK POINT  END OF SOLVER       

       ELAPSED USER TIME (SEC)      =  0.10000    
       ELAPSED SYSTEM TIME (SEC)    =   0.0000    
       ELAPSED TOTAL CPU TIME (SEC) =  0.10000    
       ELAPSED WALLCLOCK TIME (SEC) =          0

               CONVERGENCE CHECKS FOR EQUILIBRIUM ITERATION     2


 AVERAGE FORCE                      7.016E-04   TIME AVG. FORCE       5.131E-04
 LARGEST RESIDUAL FORCE            -3.695E-08   AT NODE          2   DOF  2
   INSTANCE: PART-1-1                                                                        
 LARGEST INCREMENT OF DISP.        -1.343E-03   AT NODE         27   DOF  1
   INSTANCE: PART-1-1                                                                        
 LARGEST CORRECTION TO DISP.       -1.455E-05   AT NODE         68   DOF  2
   INSTANCE: PART-1-1                                                                        
 ESTIMATE OF DISP.    CORRECTION    1.145E-07
 FORCE     EQUILIB. ACCEPTED BASED ON SMALL RESIDUAL AND ESTIMATED CORRECTION
          TIME INCREMENT MAY NOW INCREASE TO    1.500E-02

 ITERATION SUMMARY FOR THE INCREMENT:   2 TOTAL ITERATIONS, OF WHICH
   0 ARE SEVERE DISCONTINUITY ITERATIONS AND  2 ARE EQUILIBRIUM ITERATIONS.

 TIME INCREMENT COMPLETED  1.000E-02,  FRACTION OF STEP COMPLETED  2.000E-02
 STEP TIME COMPLETED       2.000E-02,  TOTAL TIME COMPLETED        2.000E-02


  INCREMENT     3 STARTS. ATTEMPT NUMBER  1, TIME INCREMENT  1.500E-02

  NUMBER OF EQUATIONS =      1410     NUMBER OF RHS =    1
  NUMBER OF FLOATING PT. OPERATIONS =  7.25E+05

  USING THE DIRECT SOLVER WITH   4 PROCESSORS

     CHECK POINT   START OF SOLVER    

     CHECK POINT  END OF SOLVER       

       ELAPSED USER TIME (SEC)      =  0.10000    
       ELAPSED SYSTEM TIME (SEC)    =   0.0000    
       ELAPSED TOTAL CPU TIME (SEC) =  0.10000    
       ELAPSED WALLCLOCK TIME (SEC) =          0

               CONVERGENCE CHECKS FOR EQUILIBRIUM ITERATION     1


 AVERAGE FORCE                      1.235E-03   TIME AVG. FORCE       7.536E-04
 LARGEST RESIDUAL FORCE             1.403E-05   AT NODE         75   DOF  2
   INSTANCE: PART-1-1                                                                        
 LARGEST INCREMENT OF DISP.        -2.105E-03   AT NODE         27   DOF  1
   INSTANCE: PART-1-1                                                                        
 LARGEST CORRECTION TO DISP.       -9.510E-04   AT NODE        273   DOF  2
   INSTANCE: PART-1-1                                                                        
          FORCE     EQUILIBRIUM NOT ACHIEVED WITHIN TOLERANCE.

  NUMBER OF EQUATIONS =      1410     NUMBER OF RHS =    1
  NUMBER OF FLOATING PT. OPERATIONS =  7.25E+05

  USING THE DIRECT SOLVER WITH   4 PROCESSORS

     CHECK POINT   START OF SOLVER    

     CHECK POINT  END OF SOLVER       

       ELAPSED USER TIME (SEC)      =   0.0000    
       ELAPSED SYSTEM TIME (SEC)    =   0.0000    
       ELAPSED TOTAL CPU TIME (SEC) =   0.0000    
       ELAPSED WALLCLOCK TIME (SEC) =          0

               CONVERGENCE CHECKS FOR EQUILIBRIUM ITERATION     2


 AVERAGE FORCE                      1.234E-03   TIME AVG. FORCE       7.535E-04
 LARGEST RESIDUAL FORCE             1.835E-09   AT NODE          4   DOF  1
   INSTANCE: PART-1-1                                                                        
 LARGEST INCREMENT OF DISP.        -2.105E-03   AT NODE         27   DOF  1
   INSTANCE: PART-1-1                                                                        
 LARGEST CORRECTION TO DISP.       -2.057E-06   AT NODE         73   DOF  2
   INSTANCE: PART-1-1                                                                        
          THE FORCE     EQUILIBRIUM EQUATIONS HAVE CONVERGED
          TIME INCREMENT MAY NOW INCREASE TO    2.250E-02

 ITERATION SUMMARY FOR THE INCREMENT:   2 TOTAL ITERATIONS, OF WHICH
   0 ARE SEVERE DISCONTINUITY ITERATIONS AND  2 ARE EQUILIBRIUM ITERATIONS.

 TIME INCREMENT COMPLETED  1.500E-02,  FRACTION OF STEP COMPLETED  3.500E-02
 STEP TIME COMPLETED       3.500E-02,  TOTAL TIME COMPLETED        3.500E-02


  INCREMENT     4 STARTS. ATTEMPT NUMBER  1, TIME INCREMENT  2.250E-02

  NUMBER OF EQUATIONS =      1410     NUMBER OF RHS =    1
  NUMBER OF FLOATING PT. OPERATIONS =  7.25E+05

  USING THE DIRECT SOLVER WITH   4 PROCESSORS

     CHECK POINT   START OF SOLVER    

     CHECK POINT  END OF SOLVER       

       ELAPSED USER TIME (SEC)      =   0.0000    
       ELAPSED SYSTEM TIME (SEC)    =   0.0000    
       ELAPSED TOTAL CPU TIME (SEC) =   0.0000    
       ELAPSED WALLCLOCK TIME (SEC) =          0

               CONVERGENCE CHECKS FOR EQUILIBRIUM ITERATION     1


 AVERAGE FORCE                      2.039E-03   TIME AVG. FORCE       1.075E-03
 LARGEST RESIDUAL FORCE            -5.330E-06   AT NODE        270   DOF  2
   INSTANCE: PART-1-1                                                                        
 LARGEST INCREMENT OF DISP.        -3.197E-03   AT NODE         27   DOF  1
   INSTANCE: PART-1-1                                                                        
 LARGEST CORRECTION TO DISP.       -9.887E-04   AT NODE        273   DOF  2
   INSTANCE: PART-1-1                                                                        
          DISP.    CORRECTION TOO LARGE COMPARED TO DISP.    INCREMENT

  NUMBER OF EQUATIONS =      1410     NUMBER OF RHS =    1
  NUMBER OF FLOATING PT. OPERATIONS =  7.25E+05

  USING THE DIRECT SOLVER WITH   4 PROCESSORS

     CHECK POINT   START OF SOLVER    

     CHECK POINT  END OF SOLVER       

       ELAPSED USER TIME (SEC)      =   0.0000    
       ELAPSED SYSTEM TIME (SEC)    =   0.0000    
       ELAPSED TOTAL CPU TIME (SEC) =   0.0000    
       ELAPSED WALLCLOCK TIME (SEC) =          0

               CONVERGENCE CHECKS FOR EQUILIBRIUM ITERATION     2


 AVERAGE FORCE                      2.041E-03   TIME AVG. FORCE       1.075E-03
 LARGEST RESIDUAL FORCE             2.453E-09   AT NODE          4   DOF  1
   INSTANCE: PART-1-1                                                                        
 LARGEST INCREMENT OF DISP.        -3.197E-03   AT NODE         27   DOF  1
   INSTANCE: PART-1-1                                                                        
 LARGEST CORRECTION TO DISP.       -3.779E-06   AT NODE        273   DOF  2
   INSTANCE: PART-1-1                                                                        
          THE FORCE     EQUILIBRIUM EQUATIONS HAVE CONVERGED
          TIME INCREMENT MAY NOW INCREASE TO    3.375E-02

 ITERATION SUMMARY FOR THE INCREMENT:   2 TOTAL ITERATIONS, OF WHICH
   0 ARE SEVERE DISCONTINUITY ITERATIONS AND  2 ARE EQUILIBRIUM ITERATIONS.

 TIME INCREMENT COMPLETED  2.250E-02,  FRACTION OF STEP COMPLETED  5.750E-02
 STEP TIME COMPLETED       5.750E-02,  TOTAL TIME COMPLETED        5.750E-02


  INCREMENT     5 STARTS. ATTEMPT NUMBER  1, TIME INCREMENT  3.375E-02

  NUMBER OF EQUATIONS =      1410     NUMBER OF RHS =    1
  NUMBER OF FLOATING PT. OPERATIONS =  7.25E+05

  USING THE DIRECT SOLVER WITH   4 PROCESSORS

     CHECK POINT   START OF SOLVER    

     CHECK POINT  END OF SOLVER       

       ELAPSED USER TIME (SEC)      =   0.0000    
       ELAPSED SYSTEM TIME (SEC)    =   0.0000    
       ELAPSED TOTAL CPU TIME (SEC) =   0.0000    
       ELAPSED WALLCLOCK TIME (SEC) =          0

               CONVERGENCE CHECKS FOR EQUILIBRIUM ITERATION     1


 AVERAGE FORCE                      3.235E-03   TIME AVG. FORCE       1.507E-03
 LARGEST RESIDUAL FORCE            -3.782E-06   AT NODE        271   DOF  2
   INSTANCE: PART-1-1                                                                        
 LARGEST INCREMENT OF DISP.        -4.840E-03   AT NODE         27   DOF  1
   INSTANCE: PART-1-1                                                                        
 LARGEST CORRECTION TO DISP.       -7.766E-04   AT NODE         78   DOF  2
   INSTANCE: PART-1-1                                                                        
 ESTIMATE OF DISP.    CORRECTION    2.543E-05
 FORCE     EQUILIB. ACCEPTED BASED ON SMALL RESIDUAL AND ESTIMATED CORRECTION
          TIME INCREMENT MAY NOW INCREASE TO    5.063E-02

 ITERATION SUMMARY FOR THE INCREMENT:   1 TOTAL ITERATIONS, OF WHICH
   0 ARE SEVERE DISCONTINUITY ITERATIONS AND  1 ARE EQUILIBRIUM ITERATIONS.

 TIME INCREMENT COMPLETED  3.375E-02,  FRACTION OF STEP COMPLETED  9.125E-02
 STEP TIME COMPLETED       9.125E-02,  TOTAL TIME COMPLETED        9.125E-02


  INCREMENT     6 STARTS. ATTEMPT NUMBER  1, TIME INCREMENT  5.063E-02

  NUMBER OF EQUATIONS =      1410     NUMBER OF RHS =    1
  NUMBER OF FLOATING PT. OPERATIONS =  7.25E+05

  USING THE DIRECT SOLVER WITH   4 PROCESSORS

     CHECK POINT   START OF SOLVER    

     CHECK POINT  END OF SOLVER       

       ELAPSED USER TIME (SEC)      =   0.0000    
       ELAPSED SYSTEM TIME (SEC)    =   0.0000    
       ELAPSED TOTAL CPU TIME (SEC) =   0.0000    
       ELAPSED WALLCLOCK TIME (SEC) =          0

               CONVERGENCE CHECKS FOR EQUILIBRIUM ITERATION     1


 AVERAGE FORCE                      5.045E-03   TIME AVG. FORCE       2.097E-03
 LARGEST RESIDUAL FORCE             5.948E-06   AT NODE          3   DOF  2
   INSTANCE: PART-1-1                                                                        
 LARGEST INCREMENT OF DISP.        -7.354E-03   AT NODE         27   DOF  1
   INSTANCE: PART-1-1                                                                        
 LARGEST CORRECTION TO DISP.       -6.582E-04   AT NODE         78   DOF  2
   INSTANCE: PART-1-1                                                                        
 ESTIMATE OF DISP.    CORRECTION   -2.415E-05
 FORCE     EQUILIB. ACCEPTED BASED ON SMALL RESIDUAL AND ESTIMATED CORRECTION
          TIME INCREMENT MAY NOW INCREASE TO    7.594E-02

 ITERATION SUMMARY FOR THE INCREMENT:   1 TOTAL ITERATIONS, OF WHICH
   0 ARE SEVERE DISCONTINUITY ITERATIONS AND  1 ARE EQUILIBRIUM ITERATIONS.

 TIME INCREMENT COMPLETED  5.063E-02,  FRACTION OF STEP COMPLETED  0.142    
 STEP TIME COMPLETED       0.142    ,  TOTAL TIME COMPLETED        0.142    


  INCREMENT     7 STARTS. ATTEMPT NUMBER  1, TIME INCREMENT  7.594E-02

  NUMBER OF EQUATIONS =      1410     NUMBER OF RHS =    1
  NUMBER OF FLOATING PT. OPERATIONS =  7.25E+05

  USING THE DIRECT SOLVER WITH   4 PROCESSORS

     CHECK POINT   START OF SOLVER    

     CHECK POINT  END OF SOLVER       

       ELAPSED USER TIME (SEC)      =  0.10000    
       ELAPSED SYSTEM TIME (SEC)    =  0.10000    
       ELAPSED TOTAL CPU TIME (SEC) =  0.20000    
       ELAPSED WALLCLOCK TIME (SEC) =          0

               CONVERGENCE CHECKS FOR EQUILIBRIUM ITERATION     1


 AVERAGE FORCE                      7.782E-03   TIME AVG. FORCE       2.909E-03
 LARGEST RESIDUAL FORCE             2.132E-05   AT NODE          3   DOF  2
   INSTANCE: PART-1-1                                                                        
 LARGEST INCREMENT OF DISP.        -1.125E-02   AT NODE         27   DOF  1
   INSTANCE: PART-1-1                                                                        
 LARGEST CORRECTION TO DISP.        1.256E-03   AT NODE        104   DOF  1
   INSTANCE: PART-1-1                                                                        
          FORCE     EQUILIBRIUM NOT ACHIEVED WITHIN TOLERANCE.

  NUMBER OF EQUATIONS =      1410     NUMBER OF RHS =    1
  NUMBER OF FLOATING PT. OPERATIONS =  7.25E+05

  USING THE DIRECT SOLVER WITH   4 PROCESSORS

     CHECK POINT   START OF SOLVER    

     CHECK POINT  END OF SOLVER       

       ELAPSED USER TIME (SEC)      =   0.0000    
       ELAPSED SYSTEM TIME (SEC)    =   0.0000    
       ELAPSED TOTAL CPU TIME (SEC) =   0.0000    
       ELAPSED WALLCLOCK TIME (SEC) =          0

               CONVERGENCE CHECKS FOR EQUILIBRIUM ITERATION     2


 AVERAGE FORCE                      7.781E-03   TIME AVG. FORCE       2.909E-03
 LARGEST RESIDUAL FORCE             1.896E-07   AT NODE          4   DOF  1
   INSTANCE: PART-1-1                                                                        
 LARGEST INCREMENT OF DISP.        -1.125E-02   AT NODE         27   DOF  1
   INSTANCE: PART-1-1                                                                        
 LARGEST CORRECTION TO DISP.       -1.839E-06   AT NODE          4   DOF  2
   INSTANCE: PART-1-1                                                                        
          THE FORCE     EQUILIBRIUM EQUATIONS HAVE CONVERGED
          TIME INCREMENT MAY NOW INCREASE TO    0.114    

 ITERATION SUMMARY FOR THE INCREMENT:   2 TOTAL ITERATIONS, OF WHICH
   0 ARE SEVERE DISCONTINUITY ITERATIONS AND  2 ARE EQUILIBRIUM ITERATIONS.

 TIME INCREMENT COMPLETED  7.594E-02,  FRACTION OF STEP COMPLETED  0.218    
 STEP TIME COMPLETED       0.218    ,  TOTAL TIME COMPLETED        0.218    


  INCREMENT     8 STARTS. ATTEMPT NUMBER  1, TIME INCREMENT  0.114    

  NUMBER OF EQUATIONS =      1410     NUMBER OF RHS =    1
  NUMBER OF FLOATING PT. OPERATIONS =  7.25E+05

  USING THE DIRECT SOLVER WITH   4 PROCESSORS

     CHECK POINT   START OF SOLVER    

     CHECK POINT  END OF SOLVER       

       ELAPSED USER TIME (SEC)      =  0.10000    
       ELAPSED SYSTEM TIME (SEC)    =   0.0000    
       ELAPSED TOTAL CPU TIME (SEC) =  0.10000    
       ELAPSED WALLCLOCK TIME (SEC) =          0

               CONVERGENCE CHECKS FOR EQUILIBRIUM ITERATION     1


 AVERAGE FORCE                      1.188E-02   TIME AVG. FORCE       4.031E-03
 LARGEST RESIDUAL FORCE             7.777E-05   AT NODE          3   DOF  2
   INSTANCE: PART-1-1                                                                        
 LARGEST INCREMENT OF DISP.        -1.741E-02   AT NODE         27   DOF  1
   INSTANCE: PART-1-1                                                                        
 LARGEST CORRECTION TO DISP.        2.599E-03   AT NODE        104   DOF  1
   INSTANCE: PART-1-1                                                                        
          FORCE     EQUILIBRIUM NOT ACHIEVED WITHIN TOLERANCE.

  NUMBER OF EQUATIONS =      1410     NUMBER OF RHS =    1
  NUMBER OF FLOATING PT. OPERATIONS =  7.25E+05

  USING THE DIRECT SOLVER WITH   4 PROCESSORS

     CHECK POINT   START OF SOLVER    

     CHECK POINT  END OF SOLVER       

       ELAPSED USER TIME (SEC)      =   0.0000    
       ELAPSED SYSTEM TIME (SEC)    =   0.0000    
       ELAPSED TOTAL CPU TIME (SEC) =   0.0000    
       ELAPSED WALLCLOCK TIME (SEC) =          0

               CONVERGENCE CHECKS FOR EQUILIBRIUM ITERATION     2


 AVERAGE FORCE                      1.188E-02   TIME AVG. FORCE       4.030E-03
 LARGEST RESIDUAL FORCE             1.045E-06   AT NODE          4   DOF  1
   INSTANCE: PART-1-1                                                                        
 LARGEST INCREMENT OF DISP.        -1.740E-02   AT NODE         27   DOF  1
   INSTANCE: PART-1-1                                                                        
 LARGEST CORRECTION TO DISP.       -6.644E-06   AT NODE          4   DOF  2
   INSTANCE: PART-1-1                                                                        
          THE FORCE     EQUILIBRIUM EQUATIONS HAVE CONVERGED
          TIME INCREMENT MAY NOW INCREASE TO    0.171    

 ITERATION SUMMARY FOR THE INCREMENT:   2 TOTAL ITERATIONS, OF WHICH
   0 ARE SEVERE DISCONTINUITY ITERATIONS AND  2 ARE EQUILIBRIUM ITERATIONS.

 TIME INCREMENT COMPLETED  0.114    ,  FRACTION OF STEP COMPLETED  0.332    
 STEP TIME COMPLETED       0.332    ,  TOTAL TIME COMPLETED        0.332    


  INCREMENT     9 STARTS. ATTEMPT NUMBER  1, TIME INCREMENT  0.171    

  NUMBER OF EQUATIONS =      1410     NUMBER OF RHS =    1
  NUMBER OF FLOATING PT. OPERATIONS =  7.25E+05

  USING THE DIRECT SOLVER WITH   4 PROCESSORS

     CHECK POINT   START OF SOLVER    

     CHECK POINT  END OF SOLVER       

       ELAPSED USER TIME (SEC)      =   0.0000    
       ELAPSED SYSTEM TIME (SEC)    =   0.0000    
       ELAPSED TOTAL CPU TIME (SEC) =   0.0000    
       ELAPSED WALLCLOCK TIME (SEC) =          1

               CONVERGENCE CHECKS FOR EQUILIBRIUM ITERATION     1


 AVERAGE FORCE                      1.811E-02   TIME AVG. FORCE       5.595E-03
 LARGEST RESIDUAL FORCE             2.920E-04   AT NODE          3   DOF  2
   INSTANCE: PART-1-1                                                                        
 LARGEST INCREMENT OF DISP.        -2.742E-02   AT NODE         27   DOF  1
   INSTANCE: PART-1-1                                                                        
 LARGEST CORRECTION TO DISP.       -9.160E-03   AT NODE         78   DOF  2
   INSTANCE: PART-1-1                                                                        
          FORCE     EQUILIBRIUM NOT ACHIEVED WITHIN TOLERANCE.

  NUMBER OF EQUATIONS =      1410     NUMBER OF RHS =    1
  NUMBER OF FLOATING PT. OPERATIONS =  7.25E+05

  USING THE DIRECT SOLVER WITH   4 PROCESSORS

     CHECK POINT   START OF SOLVER    

     CHECK POINT  END OF SOLVER       

       ELAPSED USER TIME (SEC)      =   0.0000    
       ELAPSED SYSTEM TIME (SEC)    =   0.0000    
       ELAPSED TOTAL CPU TIME (SEC) =   0.0000    
       ELAPSED WALLCLOCK TIME (SEC) =          0

               CONVERGENCE CHECKS FOR EQUILIBRIUM ITERATION     2


 AVERAGE FORCE                      1.814E-02   TIME AVG. FORCE       5.598E-03
 LARGEST RESIDUAL FORCE             6.029E-06   AT NODE          4   DOF  1
   INSTANCE: PART-1-1                                                                        
 LARGEST INCREMENT OF DISP.        -2.740E-02   AT NODE         27   DOF  1
   INSTANCE: PART-1-1                                                                        
 LARGEST CORRECTION TO DISP.       -3.180E-05   AT NODE        269   DOF  2
   INSTANCE: PART-1-1                                                                        
          THE FORCE     EQUILIBRIUM EQUATIONS HAVE CONVERGED
          TIME INCREMENT MAY NOW INCREASE TO    0.256    

 ITERATION SUMMARY FOR THE INCREMENT:   2 TOTAL ITERATIONS, OF WHICH
   0 ARE SEVERE DISCONTINUITY ITERATIONS AND  2 ARE EQUILIBRIUM ITERATIONS.

 TIME INCREMENT COMPLETED  0.171    ,  FRACTION OF STEP COMPLETED  0.503    
 STEP TIME COMPLETED       0.503    ,  TOTAL TIME COMPLETED        0.503    


  INCREMENT    10 STARTS. ATTEMPT NUMBER  1, TIME INCREMENT  0.256    

  NUMBER OF EQUATIONS =      1410     NUMBER OF RHS =    1
  NUMBER OF FLOATING PT. OPERATIONS =  7.25E+05

  USING THE DIRECT SOLVER WITH   4 PROCESSORS

     CHECK POINT   START OF SOLVER    

     CHECK POINT  END OF SOLVER       

       ELAPSED USER TIME (SEC)      =  0.10000    
       ELAPSED SYSTEM TIME (SEC)    =  0.10000    
       ELAPSED TOTAL CPU TIME (SEC) =  0.20000    
       ELAPSED WALLCLOCK TIME (SEC) =          0

               CONVERGENCE CHECKS FOR EQUILIBRIUM ITERATION     1


 AVERAGE FORCE                      2.777E-02   TIME AVG. FORCE       7.815E-03
 LARGEST RESIDUAL FORCE             1.366E-03   AT NODE         72   DOF  2
   INSTANCE: PART-1-1                                                                        
 LARGEST INCREMENT OF DISP.         5.608E-02   AT NODE        104   DOF  1
   INSTANCE: PART-1-1                                                                        
 LARGEST CORRECTION TO DISP.       -3.565E-02   AT NODE        268   DOF  2
   INSTANCE: PART-1-1                                                                        
          FORCE     EQUILIBRIUM NOT ACHIEVED WITHIN TOLERANCE.

  NUMBER OF EQUATIONS =      1410     NUMBER OF RHS =    1
  NUMBER OF FLOATING PT. OPERATIONS =  7.25E+05

  USING THE DIRECT SOLVER WITH   4 PROCESSORS

     CHECK POINT   START OF SOLVER    

     CHECK POINT  END OF SOLVER       

       ELAPSED USER TIME (SEC)      =   0.0000    
       ELAPSED SYSTEM TIME (SEC)    =   0.0000    
       ELAPSED TOTAL CPU TIME (SEC) =   0.0000    
       ELAPSED WALLCLOCK TIME (SEC) =          0

               CONVERGENCE CHECKS FOR EQUILIBRIUM ITERATION     2


 AVERAGE FORCE                      2.778E-02   TIME AVG. FORCE       7.816E-03
 LARGEST RESIDUAL FORCE             3.670E-05   AT NODE          4   DOF  1
   INSTANCE: PART-1-1                                                                        
 LARGEST INCREMENT OF DISP.         5.607E-02   AT NODE        104   DOF  1
   INSTANCE: PART-1-1                                                                        
 LARGEST CORRECTION TO DISP.       -2.034E-04   AT NODE        269   DOF  2
   INSTANCE: PART-1-1                                                                        
          THE FORCE     EQUILIBRIUM EQUATIONS HAVE CONVERGED

 ITERATION SUMMARY FOR THE INCREMENT:   2 TOTAL ITERATIONS, OF WHICH
   0 ARE SEVERE DISCONTINUITY ITERATIONS AND  2 ARE EQUILIBRIUM ITERATIONS.

 TIME INCREMENT COMPLETED  0.256    ,  FRACTION OF STEP COMPLETED  0.759    
 STEP TIME COMPLETED       0.759    ,  TOTAL TIME COMPLETED        0.759    


  INCREMENT    11 STARTS. ATTEMPT NUMBER  1, TIME INCREMENT  0.241    

  NUMBER OF EQUATIONS =      1410     NUMBER OF RHS =    1
  NUMBER OF FLOATING PT. OPERATIONS =  7.25E+05

  USING THE DIRECT SOLVER WITH   4 PROCESSORS

     CHECK POINT   START OF SOLVER    

     CHECK POINT  END OF SOLVER       

       ELAPSED USER TIME (SEC)      =  0.10000    
       ELAPSED SYSTEM TIME (SEC)    =   0.0000    
       ELAPSED TOTAL CPU TIME (SEC) =  0.10000    
       ELAPSED WALLCLOCK TIME (SEC) =          0

               CONVERGENCE CHECKS FOR EQUILIBRIUM ITERATION     1


 AVERAGE FORCE                      3.714E-02   TIME AVG. FORCE       1.048E-02
 LARGEST RESIDUAL FORCE             2.000E-03   AT NODE          3   DOF  2
   INSTANCE: PART-1-1                                                                        
 LARGEST INCREMENT OF DISP.        -5.525E-02   AT NODE        269   DOF  2
   INSTANCE: PART-1-1                                                                        
 LARGEST CORRECTION TO DISP.        2.064E-02   AT NODE        114   DOF  1
   INSTANCE: PART-1-1                                                                        
          FORCE     EQUILIBRIUM NOT ACHIEVED WITHIN TOLERANCE.

  NUMBER OF EQUATIONS =      1410     NUMBER OF RHS =    1
  NUMBER OF FLOATING PT. OPERATIONS =  7.25E+05

  USING THE DIRECT SOLVER WITH   4 PROCESSORS

     CHECK POINT   START OF SOLVER    

     CHECK POINT  END OF SOLVER       

       ELAPSED USER TIME (SEC)      =   0.0000    
       ELAPSED SYSTEM TIME (SEC)    =   0.0000    
       ELAPSED TOTAL CPU TIME (SEC) =   0.0000    
       ELAPSED WALLCLOCK TIME (SEC) =          0

               CONVERGENCE CHECKS FOR EQUILIBRIUM ITERATION     2


 AVERAGE FORCE                      3.724E-02   TIME AVG. FORCE       1.049E-02
 LARGEST RESIDUAL FORCE             8.385E-05   AT NODE          4   DOF  1
   INSTANCE: PART-1-1                                                                        
 LARGEST INCREMENT OF DISP.        -5.655E-02   AT NODE        269   DOF  2
   INSTANCE: PART-1-1                                                                        
 LARGEST CORRECTION TO DISP.       -1.344E-03   AT NODE        268   DOF  2
   INSTANCE: PART-1-1                                                                        
          FORCE     EQUILIBRIUM NOT ACHIEVED WITHIN TOLERANCE.

  NUMBER OF EQUATIONS =      1410     NUMBER OF RHS =    1
  NUMBER OF FLOATING PT. OPERATIONS =  7.25E+05

  USING THE DIRECT SOLVER WITH   4 PROCESSORS

     CHECK POINT   START OF SOLVER    

     CHECK POINT  END OF SOLVER       

       ELAPSED USER TIME (SEC)      =  0.10000    
       ELAPSED SYSTEM TIME (SEC)    =   0.0000    
       ELAPSED TOTAL CPU TIME (SEC) =  0.10000    
       ELAPSED WALLCLOCK TIME (SEC) =          0

               CONVERGENCE CHECKS FOR EQUILIBRIUM ITERATION     3


 AVERAGE FORCE                      3.721E-02   TIME AVG. FORCE       1.049E-02
 LARGEST RESIDUAL FORCE            -6.933E-05   AT NODE          3   DOF  2
   INSTANCE: PART-1-1                                                                        
 LARGEST INCREMENT OF DISP.        -5.493E-02   AT NODE        269   DOF  2
   INSTANCE: PART-1-1                                                                        
 LARGEST CORRECTION TO DISP.        1.660E-03   AT NODE        268   DOF  2
   INSTANCE: PART-1-1                                                                        
          FORCE     EQUILIBRIUM NOT ACHIEVED WITHIN TOLERANCE.

  NUMBER OF EQUATIONS =      1410     NUMBER OF RHS =    1
  NUMBER OF FLOATING PT. OPERATIONS =  7.25E+05

  USING THE DIRECT SOLVER WITH   4 PROCESSORS

     CHECK POINT   START OF SOLVER    

     CHECK POINT  END OF SOLVER       

       ELAPSED USER TIME (SEC)      =  0.10000    
       ELAPSED SYSTEM TIME (SEC)    =  0.10000    
       ELAPSED TOTAL CPU TIME (SEC) =  0.20000    
       ELAPSED WALLCLOCK TIME (SEC) =          0

               CONVERGENCE CHECKS FOR EQUILIBRIUM ITERATION     4


 AVERAGE FORCE                      3.720E-02   TIME AVG. FORCE       1.049E-02
 LARGEST RESIDUAL FORCE            -2.886E-06   AT NODE          4   DOF  1
   INSTANCE: PART-1-1                                                                        
 LARGEST INCREMENT OF DISP.        -5.493E-02   AT NODE        269   DOF  2
   INSTANCE: PART-1-1                                                                        
 LARGEST CORRECTION TO DISP.        5.966E-06   AT NODE          4   DOF  2
   INSTANCE: PART-1-1                                                                        
          THE FORCE     EQUILIBRIUM EQUATIONS HAVE CONVERGED

 ITERATION SUMMARY FOR THE INCREMENT:   4 TOTAL ITERATIONS, OF WHICH
   0 ARE SEVERE DISCONTINUITY ITERATIONS AND  4 ARE EQUILIBRIUM ITERATIONS.

 TIME INCREMENT COMPLETED  0.241    ,  FRACTION OF STEP COMPLETED   1.00    
 STEP TIME COMPLETED        1.00    ,  TOTAL TIME COMPLETED         1.00    


          THE ANALYSIS HAS BEEN COMPLETED


     ANALYSIS SUMMARY:
     TOTAL OF         11  INCREMENTS
                       0  CUTBACKS IN AUTOMATIC INCREMENTATION
                      24  ITERATIONS INCLUDING CONTACT ITERATIONS IF PRESENT
                      24  PASSES THROUGH THE EQUATION SOLVER OF WHICH 
                      24  INVOLVE MATRIX DECOMPOSITION, INCLUDING
                       0  DECOMPOSITION(S) OF THE MASS MATRIX
                       1  REORDERING OF EQUATIONS TO MINIMIZE WAVEFRONT
                       0  ADDITIONAL RESIDUAL EVALUATIONS FOR LINE SEARCHES
                       0  ADDITIONAL OPERATOR EVALUATIONS FOR LINE SEARCHES
                       4  WARNING MESSAGES DURING USER INPUT PROCESSING
                       0  WARNING MESSAGES DURING ANALYSIS
                       0  ANALYSIS WARNINGS ARE NUMERICAL PROBLEM MESSAGES
                       0  ANALYSIS WARNINGS ARE NEGATIVE EIGENVALUE MESSAGES
                       0  ERROR MESSAGES


     JOB TIME SUMMARY
       USER TIME (SEC)      =   2.4000    
       SYSTEM TIME (SEC)    =   1.1000    
       TOTAL CPU TIME (SEC) =   3.5000    
       WALLCLOCK TIME (SEC) =          2
