# Supplementary material for: Ciliary muscles contraction leads to axial length extension——The possible initiating factor for myopia
Source: PLoS One. 2024 Apr 16;19(4):e0301844. doi: 10.1371/journal.pone.0301844 (PMC11020782; doi:10.1371/journal.pone.0301844)
Supplement: S1 File — The files included in the attachment can be opened and executed by the ABAQUS 2020 software (Dassault Systèmes SIMULIA Corp.). (ZIP) [file pone.0301844.s001.zip › model/Job-1.sta]

 Abaqus/Standard 2020                  DATE 08-6��-2023 TIME 19:42:19
 SUMMARY OF JOB INFORMATION:
 STEP  INC ATT SEVERE EQUIL TOTAL  TOTAL      STEP       INC OF       DOF    IF
               DISCON ITERS ITERS  TIME/    TIME/LPF    TIME/LPF    MONITOR RIKS
               ITERS               FREQ
   1     1   1     0     4     4  0.0100     0.0100     0.01000   
   1     2   1     0     2     2  0.0200     0.0200     0.01000   
   1     3   1     0     2     2  0.0350     0.0350     0.01500   
   1     4   1     0     2     2  0.0575     0.0575     0.02250   
   1     5   1     0     1     1  0.0912     0.0912     0.03375   
   1     6   1     0     1     1  0.142      0.142      0.05063   
   1     7   1     0     2     2  0.218      0.218      0.07594   
   1     8   1     0     2     2  0.332      0.332      0.1139    
   1     9   1     0     2     2  0.503      0.503      0.1709    
   1    10   1     0     2     2  0.759      0.759      0.2563    
   1    11   1     0     4     4  1.00       1.00       0.2411    
                          
 THE ANALYSIS HAS COMPLETED SUCCESSFULLY
