# Supplementary material for: Ciliary muscles contraction leads to axial length extension——The possible initiating factor for myopia
Source: PLoS One. 2024 Apr 16;19(4):e0301844. doi: 10.1371/journal.pone.0301844 (PMC11020782; doi:10.1371/journal.pone.0301844)
Supplement: S1 File — The files included in the attachment can be opened and executed by the ABAQUS 2020 software (Dassault Systèmes SIMULIA Corp.). (ZIP) [file pone.0301844.s001.zip › model/model.jnl]

# -*- coding: mbcs -*-
from part import *
from material import *
from section import *
from assembly import *
from step import *
from interaction import *
from load import *
from mesh import *
from optimization import *
from job import *
from sketch import *
from visualization import *
from connectorBehavior import *
mdb.models['Model-1'].ConstrainedSketch(name='__profile__', sheetSize=200.0)
mdb.models['Model-1'].sketches['__profile__'].CircleByCenterPerimeter(center=(
    0.0, 0.0), point1=(15.0, -17.5))
mdb.models['Model-1'].sketches['__profile__'].CircleByCenterPerimeter(center=(
    0.0, 0.0), point1=(0.0, -21.25))
mdb.models['Model-1'].sketches['__profile__'].RadialDimension(curve=
    mdb.models['Model-1'].sketches['__profile__'].geometry[2], radius=11.5, 
    textPoint=(32.9888305664063, -15.6264877319336))
mdb.models['Model-1'].sketches['__profile__'].RadialDimension(curve=
    mdb.models['Model-1'].sketches['__profile__'].geometry[3], radius=10.8, 
    textPoint=(20.6291046142578, -11.576208114624))
mdb.models['Model-1'].sketches['__profile__'].Spline(points=((
    -5.49556115414206, 9.29724731310751), (-7.5, 3.75), (-8.14298439025879, 
    -0.0065397322177887), (-7.5, -3.75), (-6.07924160720299, 
    -8.92652348236714)))
mdb.models['Model-1'].sketches['__profile__'].CoincidentConstraint(
    addUndoState=False, entity1=
    mdb.models['Model-1'].sketches['__profile__'].vertices[3], entity2=
    mdb.models['Model-1'].sketches['__profile__'].geometry[3])
mdb.models['Model-1'].sketches['__profile__'].CoincidentConstraint(
    addUndoState=False, entity1=
    mdb.models['Model-1'].sketches['__profile__'].vertices[7], entity2=
    mdb.models['Model-1'].sketches['__profile__'].geometry[3])
mdb.models['Model-1'].sketches['__profile__'].Spline(points=((
    -4.24746019383473, 9.92970704007875), (-3.75, 2.5), (-3.75, 0.0), (
    -4.77931905340962, -9.68494240487345)))
mdb.models['Model-1'].sketches['__profile__'].CoincidentConstraint(
    addUndoState=False, entity1=
    mdb.models['Model-1'].sketches['__profile__'].vertices[8], entity2=
    mdb.models['Model-1'].sketches['__profile__'].geometry[3])
mdb.models['Model-1'].sketches['__profile__'].CoincidentConstraint(
    addUndoState=False, entity1=
    mdb.models['Model-1'].sketches['__profile__'].vertices[11], entity2=
    mdb.models['Model-1'].sketches['__profile__'].geometry[3])
mdb.models['Model-1'].sketches['__profile__'].delete(objectList=(
    mdb.models['Model-1'].sketches['__profile__'].geometry[4], ))
mdb.models['Model-1'].sketches['__profile__'].HorizontalDimension(textPoint=(
    -1.45738220214844, 13.2958469390869), value=5.5, vertex1=
    mdb.models['Model-1'].sketches['__profile__'].vertices[10], vertex2=
    mdb.models['Model-1'].sketches['__profile__'].vertices[0])
mdb.models['Model-1'].sketches['__profile__'].undo()
mdb.models['Model-1'].sketches['__profile__'].FixedConstraint(entity=
    mdb.models['Model-1'].sketches['__profile__'].geometry[2])
mdb.models['Model-1'].sketches['__profile__'].FixedConstraint(entity=
    mdb.models['Model-1'].sketches['__profile__'].geometry[3])
mdb.models['Model-1'].sketches['__profile__'].HorizontalDimension(textPoint=(
    -3.34567070007324, -14.3396558761597), value=5.5, vertex1=
    mdb.models['Model-1'].sketches['__profile__'].vertices[10], vertex2=
    mdb.models['Model-1'].sketches['__profile__'].vertices[0])
mdb.models['Model-1'].sketches['__profile__'].undo()
mdb.models['Model-1'].sketches['__profile__'].HorizontalDimension(textPoint=(
    -1.74362373352051, -17.2338275909424), value=5.0, vertex1=
    mdb.models['Model-1'].sketches['__profile__'].vertices[10], vertex2=
    mdb.models['Model-1'].sketches['__profile__'].vertices[0])
mdb.models['Model-1'].sketches['__profile__'].delete(objectList=(
    mdb.models['Model-1'].sketches['__profile__'].geometry[5], ))
mdb.models['Model-1'].sketches['__profile__'].Spline(points=((
    -6.45995628891795, 8.65499651907899), (-5.0, 2.5), (-5.0, 0.0), (-6.25, 
    -7.5), (-6.6142921466142, -8.5376307837267)))
mdb.models['Model-1'].sketches['__profile__'].CoincidentConstraint(
    addUndoState=False, entity1=
    mdb.models['Model-1'].sketches['__profile__'].vertices[12], entity2=
    mdb.models['Model-1'].sketches['__profile__'].geometry[3])
mdb.models['Model-1'].sketches['__profile__'].CoincidentConstraint(
    addUndoState=False, entity1=
    mdb.models['Model-1'].sketches['__profile__'].vertices[16], entity2=
    mdb.models['Model-1'].sketches['__profile__'].geometry[3])
mdb.models['Model-1'].sketches['__profile__'].Spline(points=((
    -7.57286576152075, 7.70011065881438), (-8.75, 2.5), (-8.75, 0.0), (
    -7.73994682922837, -7.53214598110776)))
mdb.models['Model-1'].sketches['__profile__'].CoincidentConstraint(
    addUndoState=False, entity1=
    mdb.models['Model-1'].sketches['__profile__'].vertices[17], entity2=
    mdb.models['Model-1'].sketches['__profile__'].geometry[3])
mdb.models['Model-1'].sketches['__profile__'].CoincidentConstraint(
    addUndoState=False, entity1=
    mdb.models['Model-1'].sketches['__profile__'].vertices[20], entity2=
    mdb.models['Model-1'].sketches['__profile__'].geometry[3])
mdb.models['Model-1'].ConstrainedSketch(name='Sketch-1', objectToCopy=
    mdb.models['Model-1'].sketches['__profile__'])
mdb.models['Model-1'].sketches['__profile__'].autoTrimCurve(curve1=
    mdb.models['Model-1'].sketches['__profile__'].geometry[3], point1=(
    -6.97335433959961, 8.10934829711914))
mdb.models['Model-1'].sketches['__profile__'].autoTrimCurve(curve1=
    mdb.models['Model-1'].sketches['__profile__'].geometry[9], point1=(
    -7.14154434204102, -7.79761743545532))
mdb.models['Model-1'].sketches['__profile__'].autoTrimCurve(curve1=
    mdb.models['Model-1'].sketches['__profile__'].geometry[10], point1=(
    -10.6665849685669, 0.0335674285888672))
mdb.models['Model-1'].sketches['__profile__'].undo()
mdb.models['Model-1'].sketches['__profile__'].undo()
mdb.models['Model-1'].sketches['__profile__'].undo()
mdb.models['Model-1'].sketches['__profile__'].delete(objectList=(
    mdb.models['Model-1'].sketches['__profile__'].geometry[6], 
    mdb.models['Model-1'].sketches['__profile__'].geometry[7]))
mdb.models['Model-1'].sketches['__profile__'].delete(objectList=(
    mdb.models['Model-1'].sketches['__profile__'].dimensions[0], 
    mdb.models['Model-1'].sketches['__profile__'].dimensions[1]))
mdb.models['Model-1'].Part(dimensionality=TWO_D_PLANAR, name='Part-1', type=
    DEFORMABLE_BODY)
mdb.models['Model-1'].parts['Part-1'].BaseShell(sketch=
    mdb.models['Model-1'].sketches['__profile__'])
del mdb.models['Model-1'].sketches['__profile__']
mdb.models['Model-1'].ConstrainedSketch(name='__edit__', objectToCopy=
    mdb.models['Model-1'].parts['Part-1'].features['Shell planar-1'].sketch)
mdb.models['Model-1'].parts['Part-1'].projectReferencesOntoSketch(filter=
    COPLANAR_EDGES, sketch=mdb.models['Model-1'].sketches['__edit__'], 
    upToFeature=
    mdb.models['Model-1'].parts['Part-1'].features['Shell planar-1'])
mdb.models['Model-1'].sketches['__edit__'].delete(objectList=(
    mdb.models['Model-1'].sketches['__edit__'].geometry[3], ))
mdb.models['Model-1'].parts['Part-1'].features['Shell planar-1'].setValues(
    sketch=mdb.models['Model-1'].sketches['__edit__'])
del mdb.models['Model-1'].sketches['__edit__']
mdb.models['Model-1'].parts['Part-1'].regenerate()
mdb.models['Model-1'].ConstrainedSketch(gridSpacing=1.62, name='__profile__', 
    sheetSize=65.05)
mdb.models['Model-1'].parts['Part-1'].projectReferencesOntoSketch(filter=
    COPLANAR_EDGES, sketch=mdb.models['Model-1'].sketches['__profile__'])
mdb.models['Model-1'].sketches['__profile__'].retrieveSketch(sketch=
    mdb.models['Model-1'].sketches['Sketch-1'])
mdb.models['Model-1'].sketches['__profile__'].delete(objectList=(
    mdb.models['Model-1'].sketches['__profile__'].geometry[2], 
    mdb.models['Model-1'].sketches['__profile__'].geometry[5]))
mdb.models['Model-1'].sketches['__profile__'].autoTrimCurve(curve1=
    mdb.models['Model-1'].sketches['__profile__'].geometry[6], point1=(
    -7.04722023010254, -8.13675117492676))
mdb.models['Model-1'].sketches['__profile__'].autoTrimCurve(curve1=
    mdb.models['Model-1'].sketches['__profile__'].geometry[9], point1=(
    -6.75510692596436, 7.99283027648926))
mdb.models['Model-1'].parts['Part-1'].Cut(sketch=
    mdb.models['Model-1'].sketches['__profile__'])
del mdb.models['Model-1'].sketches['__profile__']
mdb.models['Model-1'].StaticStep(adaptiveDampingRatio=0.05, 
    continueDampingFactors=False, initialInc=0.01, maxNumInc=1000, name=
    'Step-1', nlgeom=ON, previous='Initial', stabilizationMagnitude=0.0002, 
    stabilizationMethod=DISSIPATED_ENERGY_FRACTION)
mdb.models['Model-1'].rootAssembly.DatumCsysByDefault(CARTESIAN)
mdb.models['Model-1'].rootAssembly.Instance(dependent=ON, name='Part-1-1', 
    part=mdb.models['Model-1'].parts['Part-1'])
mdb.models['Model-1'].rootAssembly.Set(edges=
    mdb.models['Model-1'].rootAssembly.instances['Part-1-1'].edges.getSequenceFromMask(
    ('[#20 ]', ), ), name='Set-1')
mdb.models['Model-1'].EncastreBC(createStepName='Step-1', localCsys=None, name=
    'BC-1', region=mdb.models['Model-1'].rootAssembly.sets['Set-1'])
mdb.models['Model-1'].ConstrainedSketch(gridSpacing=1.62, name='__profile__', 
    sheetSize=65.05, transform=
    mdb.models['Model-1'].parts['Part-1'].MakeSketchTransform(
    sketchPlane=mdb.models['Model-1'].parts['Part-1'].faces[0], 
    sketchPlaneSide=SIDE1, sketchOrientation=RIGHT, origin=(-3.371377, 
    0.101255, 0.0)))
mdb.models['Model-1'].parts['Part-1'].projectReferencesOntoSketch(filter=
    COPLANAR_EDGES, sketch=mdb.models['Model-1'].sketches['__profile__'])
mdb.models['Model-1'].sketches['__profile__'].Spot(point=(-5.265, 
    3.36975585231356))
mdb.models['Model-1'].sketches['__profile__'].CoincidentConstraint(
    addUndoState=False, entity1=
    mdb.models['Model-1'].sketches['__profile__'].vertices[7], entity2=
    mdb.models['Model-1'].sketches['__profile__'].geometry[6])
mdb.models['Model-1'].sketches['__profile__'].Spot(point=(-5.06927165520298, 
    -3.24))
mdb.models['Model-1'].sketches['__profile__'].CoincidentConstraint(
    addUndoState=False, entity1=
    mdb.models['Model-1'].sketches['__profile__'].vertices[8], entity2=
    mdb.models['Model-1'].sketches['__profile__'].geometry[6])
mdb.models['Model-1'].sketches['__profile__'].Spot(point=(-1.71577478407945, 
    3.24))
mdb.models['Model-1'].sketches['__profile__'].CoincidentConstraint(
    addUndoState=False, entity1=
    mdb.models['Model-1'].sketches['__profile__'].vertices[9], entity2=
    mdb.models['Model-1'].sketches['__profile__'].geometry[3])
mdb.models['Model-1'].sketches['__profile__'].Spot(point=(-1.90580032695312, 
    -3.24))
mdb.models['Model-1'].sketches['__profile__'].CoincidentConstraint(
    addUndoState=False, entity1=
    mdb.models['Model-1'].sketches['__profile__'].vertices[10], entity2=
    mdb.models['Model-1'].sketches['__profile__'].geometry[3])
del mdb.models['Model-1'].sketches['__profile__']
mdb.models['Model-1'].ConstrainedSketch(name='__edit__', objectToCopy=
    mdb.models['Model-1'].parts['Part-1'].features['Shell planar-1'].sketch)
mdb.models['Model-1'].parts['Part-1'].projectReferencesOntoSketch(filter=
    COPLANAR_EDGES, sketch=mdb.models['Model-1'].sketches['__edit__'], 
    upToFeature=
    mdb.models['Model-1'].parts['Part-1'].features['Shell planar-1'])
del mdb.models['Model-1'].sketches['__edit__']
mdb.models['Model-1'].ConstrainedSketch(name='__edit__', objectToCopy=
    mdb.models['Model-1'].parts['Part-1'].features['Cut extrude-1'].sketch)
mdb.models['Model-1'].parts['Part-1'].projectReferencesOntoSketch(filter=
    COPLANAR_EDGES, sketch=mdb.models['Model-1'].sketches['__edit__'], 
    upToFeature=
    mdb.models['Model-1'].parts['Part-1'].features['Cut extrude-1'])
mdb.models['Model-1'].sketches['__edit__'].Spot(point=(-8.75, 2.5))
mdb.models['Model-1'].sketches['__edit__'].CoincidentConstraint(addUndoState=
    False, entity1=mdb.models['Model-1'].sketches['__edit__'].vertices[18], 
    entity2=mdb.models['Model-1'].sketches['__edit__'].geometry[8])
mdb.models['Model-1'].sketches['__edit__'].Spot(point=(-5.0, 2.5))
mdb.models['Model-1'].sketches['__edit__'].CoincidentConstraint(addUndoState=
    False, entity1=mdb.models['Model-1'].sketches['__edit__'].vertices[19], 
    entity2=mdb.models['Model-1'].sketches['__edit__'].geometry[7])
mdb.models['Model-1'].sketches['__edit__'].Spot(point=(-8.480215013319, 
    -2.835))
mdb.models['Model-1'].sketches['__edit__'].CoincidentConstraint(addUndoState=
    False, entity1=mdb.models['Model-1'].sketches['__edit__'].vertices[20], 
    entity2=mdb.models['Model-1'].sketches['__edit__'].geometry[8])
mdb.models['Model-1'].sketches['__edit__'].Spot(point=(-5.23798882452501, 
    -2.835))
mdb.models['Model-1'].sketches['__edit__'].CoincidentConstraint(addUndoState=
    False, entity1=mdb.models['Model-1'].sketches['__edit__'].vertices[21], 
    entity2=mdb.models['Model-1'].sketches['__edit__'].geometry[7])
mdb.models['Model-1'].parts['Part-1'].features['Cut extrude-1'].setValues(
    sketch=mdb.models['Model-1'].sketches['__edit__'])
del mdb.models['Model-1'].sketches['__edit__']
mdb.models['Model-1'].parts['Part-1'].regenerate()
mdb.models['Model-1'].parts['Part-1'].regenerate()
mdb.models['Model-1'].rootAssembly.regenerate()
mdb.models['Model-1'].ConstrainedSketch(gridSpacing=1.62, name='__profile__', 
    sheetSize=65.05, transform=
    mdb.models['Model-1'].parts['Part-1'].MakeSketchTransform(
    sketchPlane=mdb.models['Model-1'].parts['Part-1'].faces[0], 
    sketchPlaneSide=SIDE1, sketchOrientation=RIGHT, origin=(-3.371377, 
    0.101255, 0.0)))
mdb.models['Model-1'].parts['Part-1'].projectReferencesOntoSketch(filter=
    COPLANAR_EDGES, sketch=mdb.models['Model-1'].sketches['__profile__'])
mdb.models['Model-1'].sketches['__profile__'].Spline(points=((-5.265, 
    3.36975585231356), (-3.24, 4.05), (-1.71577478407945, 3.24)))
mdb.models['Model-1'].sketches['__profile__'].CoincidentConstraint(
    addUndoState=False, entity1=
    mdb.models['Model-1'].sketches['__profile__'].vertices[7], entity2=
    mdb.models['Model-1'].sketches['__profile__'].geometry[6])
mdb.models['Model-1'].sketches['__profile__'].CoincidentConstraint(
    addUndoState=False, entity1=
    mdb.models['Model-1'].sketches['__profile__'].vertices[9], entity2=
    mdb.models['Model-1'].sketches['__profile__'].geometry[3])
mdb.models['Model-1'].sketches['__profile__'].undo()
mdb.models['Model-1'].sketches['__profile__'].Spline(points=((
    -5.28420307812788, 3.24), (-3.645, 4.86), (-1.71577478407945, 3.24)))
mdb.models['Model-1'].sketches['__profile__'].CoincidentConstraint(
    addUndoState=False, entity1=
    mdb.models['Model-1'].sketches['__profile__'].vertices[7], entity2=
    mdb.models['Model-1'].sketches['__profile__'].geometry[6])
mdb.models['Model-1'].sketches['__profile__'].CoincidentConstraint(
    addUndoState=False, entity1=
    mdb.models['Model-1'].sketches['__profile__'].vertices[9], entity2=
    mdb.models['Model-1'].sketches['__profile__'].geometry[3])
mdb.models['Model-1'].sketches['__profile__'].Spline(points=((
    -5.09342300351748, -3.05616531101395), (-3.24, -4.455), (-1.85421356091225, 
    -2.835)))
mdb.models['Model-1'].sketches['__profile__'].CoincidentConstraint(
    addUndoState=False, entity1=
    mdb.models['Model-1'].sketches['__profile__'].vertices[10], entity2=
    mdb.models['Model-1'].sketches['__profile__'].geometry[6])
mdb.models['Model-1'].sketches['__profile__'].CoincidentConstraint(
    addUndoState=False, entity1=
    mdb.models['Model-1'].sketches['__profile__'].vertices[12], entity2=
    mdb.models['Model-1'].sketches['__profile__'].geometry[3])
mdb.models['Model-1'].parts['Part-1'].PartitionFaceBySketch(faces=
    mdb.models['Model-1'].parts['Part-1'].faces.getSequenceFromMask(('[#1 ]', 
    ), ), sketch=mdb.models['Model-1'].sketches['__profile__'])
del mdb.models['Model-1'].sketches['__profile__']
mdb.models['Model-1'].rootAssembly.regenerate()
mdb.models['Model-1'].TabularAmplitude(data=((0.0, 0.0), (1.0, 1.0)), name=
    'Amp-1', smooth=SOLVER_DEFAULT, timeSpan=STEP)
mdb.models['Model-1'].rootAssembly.Surface(name='Surf-1', side1Edges=
    mdb.models['Model-1'].rootAssembly.instances['Part-1-1'].edges.getSequenceFromMask(
    ('[#2 ]', ), ))
mdb.models['Model-1'].Pressure(amplitude='Amp-1', createStepName='Step-1', 
    distributionType=UNIFORM, field='', magnitude=-0.1, name='Load-1', region=
    mdb.models['Model-1'].rootAssembly.surfaces['Surf-1'])
mdb.models['Model-1'].rootAssembly.Surface(name='Surf-2', side1Edges=
    mdb.models['Model-1'].rootAssembly.instances['Part-1-1'].edges.getSequenceFromMask(
    ('[#8 ]', ), ))
mdb.models['Model-1'].Pressure(amplitude='Amp-1', createStepName='Step-1', 
    distributionType=UNIFORM, field='', magnitude=-0.1, name='Load-2', region=
    mdb.models['Model-1'].rootAssembly.surfaces['Surf-2'])
# Save by Administrator on 2023_06_08-19.37.22; build 2020 2019_09_14-01.49.31 163176
# Save by Administrator on 2023_06_08-19.37.23; build 2020 2019_09_14-01.49.31 163176
# Save by Administrator on 2023_06_08-19.37.44; build 2020 2019_09_14-01.49.31 163176
from part import *
from material import *
from section import *
from assembly import *
from step import *
from interaction import *
from load import *
from mesh import *
from optimization import *
from job import *
from sketch import *
from visualization import *
from connectorBehavior import *
mdb.models['Model-1'].Material(name='Material-1')
mdb.models['Model-1'].materials['Material-1'].Density(table=((1.1e-09, ), ))
mdb.models['Model-1'].materials['Material-1'].Elastic(table=((50.0, 0.4), ))
mdb.models['Model-1'].HomogeneousSolidSection(material='Material-1', name=
    'Section-1', thickness=None)
mdb.models['Model-1'].parts['Part-1'].Set(faces=
    mdb.models['Model-1'].parts['Part-1'].faces.getSequenceFromMask(('[#3 ]', 
    ), ), name='Set-1')
mdb.models['Model-1'].parts['Part-1'].SectionAssignment(offset=0.0, 
    offsetField='', offsetType=MIDDLE_SURFACE, region=
    mdb.models['Model-1'].parts['Part-1'].sets['Set-1'], sectionName=
    'Section-1', thicknessAssignment=FROM_SECTION)
mdb.models['Model-1'].parts['Part-1'].seedPart(deviationFactor=0.1, 
    minSizeFactor=0.1, size=3.3)
mdb.models['Model-1'].parts['Part-1'].generateMesh()
mdb.models['Model-1'].parts['Part-1'].deleteMesh()
mdb.models['Model-1'].parts['Part-1'].seedPart(deviationFactor=0.1, 
    minSizeFactor=0.1, size=1.0)
mdb.models['Model-1'].parts['Part-1'].generateMesh()
mdb.models['Model-1'].parts['Part-1'].deleteMesh()
mdb.models['Model-1'].parts['Part-1'].seedPart(deviationFactor=0.1, 
    minSizeFactor=0.1, size=0.5)
mdb.models['Model-1'].parts['Part-1'].generateMesh()
mdb.models['Model-1'].rootAssembly.regenerate()
mdb.models['Model-1'].fieldOutputRequests['F-Output-1'].setValues(variables=(
    'S', 'MISES', 'MISESMAX', 'E', 'PE', 'PEEQ', 'PEMAG', 'LE', 'U', 'V', 'RF', 
    'RT', 'RM', 'CF', 'CSTRESS', 'CDISP'))
mdb.Job(atTime=None, contactPrint=OFF, description='', echoPrint=OFF, 
    explicitPrecision=SINGLE, getMemoryFromAnalysis=True, historyPrint=OFF, 
    memory=30, memoryUnits=PERCENTAGE, model='Model-1', modelPrint=OFF, 
    multiprocessingMode=DEFAULT, name='Job-1', nodalOutputPrecision=SINGLE, 
    numCpus=4, numDomains=4, numGPUs=0, queue=None, resultsFormat=ODB, scratch=
    '', type=ANALYSIS, userSubroutine='', waitHours=0, waitMinutes=0)
mdb.jobs['Job-1'].submit(consistencyChecking=OFF)
mdb.jobs['Job-1']._Message(STARTED, {'phase': BATCHPRE_PHASE, 
    'clientHost': 'PC-20200507XARO', 'handle': 0, 'jobName': 'Job-1'})
mdb.jobs['Job-1']._Message(WARNING, {'phase': BATCHPRE_PHASE, 
    'message': '1 elements are distorted. Either the isoparametric angles are out of the suggested limits or the triangular or tetrahedral quality measure is bad. The elements have been identified in element set WarnElemDistorted.', 
    'jobName': 'Job-1'})
mdb.jobs['Job-1']._Message(WARNING, {'phase': BATCHPRE_PHASE, 
    'message': 'OUTPUT REQUEST V IS NOT AVAILABLE FOR THIS TYPE OF ANALYSIS', 
    'jobName': 'Job-1'})
mdb.jobs['Job-1']._Message(WARNING, {'phase': BATCHPRE_PHASE, 
    'message': 'THE REQUEST FOR MISES OUTPUT WILL BE REPLACED BY A REQUEST FOR S OUTPUT', 
    'jobName': 'Job-1'})
mdb.jobs['Job-1']._Message(WARNING, {'phase': BATCHPRE_PHASE, 
    'message': 'OUTPUT REQUEST CF HAS BEEN REMOVED AS THERE ARE NO APPLICABLE LOADS IN THIS STEP', 
    'jobName': 'Job-1'})
mdb.jobs['Job-1']._Message(ODB_FILE, {'phase': BATCHPRE_PHASE, 
    'file': 'D:\\\xbd\xde\xd7\xb4\xcc\xe5\xd1\xdb\xc7\xf2\xb1\xda\xb7\xd6\xce\xf6\\model\\Job-1.odb', 
    'jobName': 'Job-1'})
mdb.jobs['Job-1']._Message(COMPLETED, {'phase': BATCHPRE_PHASE, 
    'message': 'Analysis phase complete', 'jobName': 'Job-1'})
mdb.jobs['Job-1']._Message(STARTED, {'phase': STANDARD_PHASE, 
    'clientHost': 'PC-20200507XARO', 'handle': 13952, 'jobName': 'Job-1'})
mdb.jobs['Job-1']._Message(STEP, {'phase': STANDARD_PHASE, 'stepId': 1, 
    'jobName': 'Job-1'})
mdb.jobs['Job-1']._Message(ODB_FRAME, {'phase': STANDARD_PHASE, 'step': 0, 
    'frame': 0, 'jobName': 'Job-1'})
mdb.jobs['Job-1']._Message(MEMORY_ESTIMATE, {'phase': STANDARD_PHASE, 
    'jobName': 'Job-1', 'memory': 30.0})
mdb.jobs['Job-1']._Message(PHYSICAL_MEMORY, {'phase': STANDARD_PHASE, 
    'physical_memory': 16304.0, 'jobName': 'Job-1'})
mdb.jobs['Job-1']._Message(MINIMUM_MEMORY, {'minimum_memory': 22.0, 
    'phase': STANDARD_PHASE, 'jobName': 'Job-1'})
mdb.jobs['Job-1']._Message(STATUS, {'totalTime': 0.01, 'attempts': 1, 
    'timeIncrement': 0.01, 'increment': 1, 'stepTime': 0.01, 'step': 1, 
    'jobName': 'Job-1', 'severe': 0, 'iterations': 1, 'phase': STANDARD_PHASE, 
    'equilibrium': 1})
mdb.jobs['Job-1']._Message(ODB_FRAME, {'phase': STANDARD_PHASE, 'step': 0, 
    'frame': 1, 'jobName': 'Job-1'})
mdb.jobs['Job-1']._Message(STATUS, {'totalTime': 0.02, 'attempts': 1, 
    'timeIncrement': 0.01, 'increment': 2, 'stepTime': 0.02, 'step': 1, 
    'jobName': 'Job-1', 'severe': 0, 'iterations': 2, 'phase': STANDARD_PHASE, 
    'equilibrium': 2})
mdb.jobs['Job-1']._Message(ODB_FRAME, {'phase': STANDARD_PHASE, 'step': 0, 
    'frame': 2, 'jobName': 'Job-1'})
mdb.jobs['Job-1']._Message(STATUS, {'totalTime': 0.035, 'attempts': 1, 
    'timeIncrement': 0.015, 'increment': 3, 'stepTime': 0.035, 'step': 1, 
    'jobName': 'Job-1', 'severe': 0, 'iterations': 2, 'phase': STANDARD_PHASE, 
    'equilibrium': 2})
mdb.jobs['Job-1']._Message(ODB_FRAME, {'phase': STANDARD_PHASE, 'step': 0, 
    'frame': 3, 'jobName': 'Job-1'})
mdb.jobs['Job-1']._Message(STATUS, {'totalTime': 0.0575, 'attempts': 1, 
    'timeIncrement': 0.0225, 'increment': 4, 'stepTime': 0.0575, 'step': 1, 
    'jobName': 'Job-1', 'severe': 0, 'iterations': 1, 'phase': STANDARD_PHASE, 
    'equilibrium': 1})
mdb.jobs['Job-1']._Message(ODB_FRAME, {'phase': STANDARD_PHASE, 'step': 0, 
    'frame': 4, 'jobName': 'Job-1'})
mdb.jobs['Job-1']._Message(STATUS, {'totalTime': 0.09125, 'attempts': 1, 
    'timeIncrement': 0.03375, 'increment': 5, 'stepTime': 0.09125, 'step': 1, 
    'jobName': 'Job-1', 'severe': 0, 'iterations': 1, 'phase': STANDARD_PHASE, 
    'equilibrium': 1})
mdb.jobs['Job-1']._Message(ODB_FRAME, {'phase': STANDARD_PHASE, 'step': 0, 
    'frame': 5, 'jobName': 'Job-1'})
mdb.jobs['Job-1']._Message(STATUS, {'totalTime': 0.141875, 'attempts': 1, 
    'timeIncrement': 0.050625, 'increment': 6, 'stepTime': 0.141875, 'step': 1, 
    'jobName': 'Job-1', 'severe': 0, 'iterations': 2, 'phase': STANDARD_PHASE, 
    'equilibrium': 2})
mdb.jobs['Job-1']._Message(ODB_FRAME, {'phase': STANDARD_PHASE, 'step': 0, 
    'frame': 6, 'jobName': 'Job-1'})
mdb.jobs['Job-1']._Message(STATUS, {'totalTime': 0.2178125, 'attempts': 1, 
    'timeIncrement': 0.0759375, 'increment': 7, 'stepTime': 0.2178125, 
    'step': 1, 'jobName': 'Job-1', 'severe': 0, 'iterations': 2, 
    'phase': STANDARD_PHASE, 'equilibrium': 2})
mdb.jobs['Job-1']._Message(ODB_FRAME, {'phase': STANDARD_PHASE, 'step': 0, 
    'frame': 7, 'jobName': 'Job-1'})
mdb.jobs['Job-1']._Message(STATUS, {'totalTime': 0.33171875, 'attempts': 1, 
    'timeIncrement': 0.11390625, 'increment': 8, 'stepTime': 0.33171875, 
    'step': 1, 'jobName': 'Job-1', 'severe': 0, 'iterations': 2, 
    'phase': STANDARD_PHASE, 'equilibrium': 2})
mdb.jobs['Job-1']._Message(ODB_FRAME, {'phase': STANDARD_PHASE, 'step': 0, 
    'frame': 8, 'jobName': 'Job-1'})
mdb.jobs['Job-1']._Message(STATUS, {'totalTime': 0.502578125, 'attempts': 1, 
    'timeIncrement': 0.170859375, 'increment': 9, 'stepTime': 0.502578125, 
    'step': 1, 'jobName': 'Job-1', 'severe': 0, 'iterations': 2, 
    'phase': STANDARD_PHASE, 'equilibrium': 2})
mdb.jobs['Job-1']._Message(ODB_FRAME, {'phase': STANDARD_PHASE, 'step': 0, 
    'frame': 9, 'jobName': 'Job-1'})
mdb.jobs['Job-1']._Message(STATUS, {'totalTime': 0.7588671875, 'attempts': 1, 
    'timeIncrement': 0.2562890625, 'increment': 10, 'stepTime': 0.7588671875, 
    'step': 1, 'jobName': 'Job-1', 'severe': 0, 'iterations': 2, 
    'phase': STANDARD_PHASE, 'equilibrium': 2})
mdb.jobs['Job-1']._Message(ODB_FRAME, {'phase': STANDARD_PHASE, 'step': 0, 
    'frame': 10, 'jobName': 'Job-1'})
mdb.jobs['Job-1']._Message(ODB_FRAME, {'phase': STANDARD_PHASE, 'step': 0, 
    'frame': 11, 'jobName': 'Job-1'})
mdb.jobs['Job-1']._Message(STATUS, {'totalTime': 1.0, 'attempts': 1, 
    'timeIncrement': 0.2411328125, 'increment': 11, 'stepTime': 1.0, 'step': 1, 
    'jobName': 'Job-1', 'severe': 0, 'iterations': 2, 'phase': STANDARD_PHASE, 
    'equilibrium': 2})
mdb.jobs['Job-1']._Message(END_STEP, {'phase': STANDARD_PHASE, 'stepId': 1, 
    'jobName': 'Job-1'})
mdb.jobs['Job-1']._Message(COMPLETED, {'phase': STANDARD_PHASE, 
    'message': 'Analysis phase complete', 'jobName': 'Job-1'})
mdb.jobs['Job-1']._Message(JOB_COMPLETED, {'time': 'Thu Jun  8 19:40:45 2023', 
    'jobName': 'Job-1'})
mdb.models['Model-1'].loads['Load-1'].setValues(magnitude=-0.5)
mdb.models['Model-1'].loads['Load-2'].setValues(magnitude=-0.5)
mdb.jobs['Job-1'].submit(consistencyChecking=OFF)
mdb.jobs['Job-1']._Message(STARTED, {'phase': BATCHPRE_PHASE, 
    'clientHost': 'PC-20200507XARO', 'handle': 0, 'jobName': 'Job-1'})
mdb.jobs['Job-1']._Message(WARNING, {'phase': BATCHPRE_PHASE, 
    'message': '1 elements are distorted. Either the isoparametric angles are out of the suggested limits or the triangular or tetrahedral quality measure is bad. The elements have been identified in element set WarnElemDistorted.', 
    'jobName': 'Job-1'})
mdb.jobs['Job-1']._Message(WARNING, {'phase': BATCHPRE_PHASE, 
    'message': 'OUTPUT REQUEST V IS NOT AVAILABLE FOR THIS TYPE OF ANALYSIS', 
    'jobName': 'Job-1'})
mdb.jobs['Job-1']._Message(WARNING, {'phase': BATCHPRE_PHASE, 
    'message': 'THE REQUEST FOR MISES OUTPUT WILL BE REPLACED BY A REQUEST FOR S OUTPUT', 
    'jobName': 'Job-1'})
mdb.jobs['Job-1']._Message(WARNING, {'phase': BATCHPRE_PHASE, 
    'message': 'OUTPUT REQUEST CF HAS BEEN REMOVED AS THERE ARE NO APPLICABLE LOADS IN THIS STEP', 
    'jobName': 'Job-1'})
mdb.jobs['Job-1']._Message(ODB_FILE, {'phase': BATCHPRE_PHASE, 
    'file': 'D:\\\xbd\xde\xd7\xb4\xcc\xe5\xd1\xdb\xc7\xf2\xb1\xda\xb7\xd6\xce\xf6\\model\\Job-1.odb', 
    'jobName': 'Job-1'})
mdb.jobs['Job-1']._Message(COMPLETED, {'phase': BATCHPRE_PHASE, 
    'message': 'Analysis phase complete', 'jobName': 'Job-1'})
mdb.jobs['Job-1']._Message(STARTED, {'phase': STANDARD_PHASE, 
    'clientHost': 'PC-20200507XARO', 'handle': 1328, 'jobName': 'Job-1'})
mdb.jobs['Job-1']._Message(STEP, {'phase': STANDARD_PHASE, 'stepId': 1, 
    'jobName': 'Job-1'})
mdb.jobs['Job-1']._Message(ODB_FRAME, {'phase': STANDARD_PHASE, 'step': 0, 
    'frame': 0, 'jobName': 'Job-1'})
mdb.jobs['Job-1']._Message(MEMORY_ESTIMATE, {'phase': STANDARD_PHASE, 
    'jobName': 'Job-1', 'memory': 30.0})
mdb.jobs['Job-1']._Message(PHYSICAL_MEMORY, {'phase': STANDARD_PHASE, 
    'physical_memory': 16304.0, 'jobName': 'Job-1'})
mdb.jobs['Job-1']._Message(MINIMUM_MEMORY, {'minimum_memory': 22.0, 
    'phase': STANDARD_PHASE, 'jobName': 'Job-1'})
mdb.jobs['Job-1']._Message(STATUS, {'totalTime': 0.01, 'attempts': 1, 
    'timeIncrement': 0.01, 'increment': 1, 'stepTime': 0.01, 'step': 1, 
    'jobName': 'Job-1', 'severe': 0, 'iterations': 4, 'phase': STANDARD_PHASE, 
    'equilibrium': 4})
mdb.jobs['Job-1']._Message(ODB_FRAME, {'phase': STANDARD_PHASE, 'step': 0, 
    'frame': 1, 'jobName': 'Job-1'})
mdb.jobs['Job-1']._Message(STATUS, {'totalTime': 0.02, 'attempts': 1, 
    'timeIncrement': 0.01, 'increment': 2, 'stepTime': 0.02, 'step': 1, 
    'jobName': 'Job-1', 'severe': 0, 'iterations': 2, 'phase': STANDARD_PHASE, 
    'equilibrium': 2})
mdb.jobs['Job-1']._Message(ODB_FRAME, {'phase': STANDARD_PHASE, 'step': 0, 
    'frame': 2, 'jobName': 'Job-1'})
mdb.jobs['Job-1']._Message(STATUS, {'totalTime': 0.035, 'attempts': 1, 
    'timeIncrement': 0.015, 'increment': 3, 'stepTime': 0.035, 'step': 1, 
    'jobName': 'Job-1', 'severe': 0, 'iterations': 2, 'phase': STANDARD_PHASE, 
    'equilibrium': 2})
mdb.jobs['Job-1']._Message(ODB_FRAME, {'phase': STANDARD_PHASE, 'step': 0, 
    'frame': 3, 'jobName': 'Job-1'})
mdb.jobs['Job-1']._Message(STATUS, {'totalTime': 0.0575, 'attempts': 1, 
    'timeIncrement': 0.0225, 'increment': 4, 'stepTime': 0.0575, 'step': 1, 
    'jobName': 'Job-1', 'severe': 0, 'iterations': 2, 'phase': STANDARD_PHASE, 
    'equilibrium': 2})
mdb.jobs['Job-1']._Message(ODB_FRAME, {'phase': STANDARD_PHASE, 'step': 0, 
    'frame': 4, 'jobName': 'Job-1'})
mdb.jobs['Job-1']._Message(STATUS, {'totalTime': 0.09125, 'attempts': 1, 
    'timeIncrement': 0.03375, 'increment': 5, 'stepTime': 0.09125, 'step': 1, 
    'jobName': 'Job-1', 'severe': 0, 'iterations': 1, 'phase': STANDARD_PHASE, 
    'equilibrium': 1})
mdb.jobs['Job-1']._Message(ODB_FRAME, {'phase': STANDARD_PHASE, 'step': 0, 
    'frame': 5, 'jobName': 'Job-1'})
mdb.jobs['Job-1']._Message(STATUS, {'totalTime': 0.141875, 'attempts': 1, 
    'timeIncrement': 0.050625, 'increment': 6, 'stepTime': 0.141875, 'step': 1, 
    'jobName': 'Job-1', 'severe': 0, 'iterations': 1, 'phase': STANDARD_PHASE, 
    'equilibrium': 1})
mdb.jobs['Job-1']._Message(ODB_FRAME, {'phase': STANDARD_PHASE, 'step': 0, 
    'frame': 6, 'jobName': 'Job-1'})
mdb.jobs['Job-1']._Message(STATUS, {'totalTime': 0.2178125, 'attempts': 1, 
    'timeIncrement': 0.0759375, 'increment': 7, 'stepTime': 0.2178125, 
    'step': 1, 'jobName': 'Job-1', 'severe': 0, 'iterations': 1, 
    'phase': STANDARD_PHASE, 'equilibrium': 1})
mdb.jobs['Job-1']._Message(ODB_FRAME, {'phase': STANDARD_PHASE, 'step': 0, 
    'frame': 7, 'jobName': 'Job-1'})
mdb.jobs['Job-1']._Message(STATUS, {'totalTime': 0.33171875, 'attempts': 1, 
    'timeIncrement': 0.11390625, 'increment': 8, 'stepTime': 0.33171875, 
    'step': 1, 'jobName': 'Job-1', 'severe': 0, 'iterations': 2, 
    'phase': STANDARD_PHASE, 'equilibrium': 2})
mdb.jobs['Job-1']._Message(ODB_FRAME, {'phase': STANDARD_PHASE, 'step': 0, 
    'frame': 8, 'jobName': 'Job-1'})
mdb.jobs['Job-1']._Message(STATUS, {'totalTime': 0.502578125, 'attempts': 1, 
    'timeIncrement': 0.170859375, 'increment': 9, 'stepTime': 0.502578125, 
    'step': 1, 'jobName': 'Job-1', 'severe': 0, 'iterations': 2, 
    'phase': STANDARD_PHASE, 'equilibrium': 2})
mdb.jobs['Job-1']._Message(ODB_FRAME, {'phase': STANDARD_PHASE, 'step': 0, 
    'frame': 9, 'jobName': 'Job-1'})
mdb.jobs['Job-1']._Message(STATUS, {'totalTime': 0.7588671875, 'attempts': 1, 
    'timeIncrement': 0.2562890625, 'increment': 10, 'stepTime': 0.7588671875, 
    'step': 1, 'jobName': 'Job-1', 'severe': 0, 'iterations': 2, 
    'phase': STANDARD_PHASE, 'equilibrium': 2})
mdb.jobs['Job-1']._Message(ODB_FRAME, {'phase': STANDARD_PHASE, 'step': 0, 
    'frame': 10, 'jobName': 'Job-1'})
mdb.jobs['Job-1']._Message(ODB_FRAME, {'phase': STANDARD_PHASE, 'step': 0, 
    'frame': 11, 'jobName': 'Job-1'})
mdb.jobs['Job-1']._Message(STATUS, {'totalTime': 1.0, 'attempts': 1, 
    'timeIncrement': 0.2411328125, 'increment': 11, 'stepTime': 1.0, 'step': 1, 
    'jobName': 'Job-1', 'severe': 0, 'iterations': 2, 'phase': STANDARD_PHASE, 
    'equilibrium': 2})
mdb.jobs['Job-1']._Message(END_STEP, {'phase': STANDARD_PHASE, 'stepId': 1, 
    'jobName': 'Job-1'})
mdb.jobs['Job-1']._Message(COMPLETED, {'phase': STANDARD_PHASE, 
    'message': 'Analysis phase complete', 'jobName': 'Job-1'})
mdb.jobs['Job-1']._Message(JOB_COMPLETED, {'time': 'Thu Jun  8 19:41:36 2023', 
    'jobName': 'Job-1'})
mdb.models['Model-1'].loads['Load-2'].setValues(magnitude=-1.0)
mdb.models['Model-1'].loads['Load-1'].setValues(magnitude=-1.0)
mdb.jobs['Job-1'].submit(consistencyChecking=OFF)
mdb.jobs['Job-1']._Message(STARTED, {'phase': BATCHPRE_PHASE, 
    'clientHost': 'PC-20200507XARO', 'handle': 0, 'jobName': 'Job-1'})
mdb.jobs['Job-1']._Message(WARNING, {'phase': BATCHPRE_PHASE, 
    'message': '1 elements are distorted. Either the isoparametric angles are out of the suggested limits or the triangular or tetrahedral quality measure is bad. The elements have been identified in element set WarnElemDistorted.', 
    'jobName': 'Job-1'})
mdb.jobs['Job-1']._Message(WARNING, {'phase': BATCHPRE_PHASE, 
    'message': 'OUTPUT REQUEST V IS NOT AVAILABLE FOR THIS TYPE OF ANALYSIS', 
    'jobName': 'Job-1'})
mdb.jobs['Job-1']._Message(WARNING, {'phase': BATCHPRE_PHASE, 
    'message': 'THE REQUEST FOR MISES OUTPUT WILL BE REPLACED BY A REQUEST FOR S OUTPUT', 
    'jobName': 'Job-1'})
mdb.jobs['Job-1']._Message(WARNING, {'phase': BATCHPRE_PHASE, 
    'message': 'OUTPUT REQUEST CF HAS BEEN REMOVED AS THERE ARE NO APPLICABLE LOADS IN THIS STEP', 
    'jobName': 'Job-1'})
mdb.jobs['Job-1']._Message(ODB_FILE, {'phase': BATCHPRE_PHASE, 
    'file': 'D:\\\xbd\xde\xd7\xb4\xcc\xe5\xd1\xdb\xc7\xf2\xb1\xda\xb7\xd6\xce\xf6\\model\\Job-1.odb', 
    'jobName': 'Job-1'})
mdb.jobs['Job-1']._Message(COMPLETED, {'phase': BATCHPRE_PHASE, 
    'message': 'Analysis phase complete', 'jobName': 'Job-1'})
mdb.jobs['Job-1']._Message(STARTED, {'phase': STANDARD_PHASE, 
    'clientHost': 'PC-20200507XARO', 'handle': 15912, 'jobName': 'Job-1'})
mdb.jobs['Job-1']._Message(STEP, {'phase': STANDARD_PHASE, 'stepId': 1, 
    'jobName': 'Job-1'})
mdb.jobs['Job-1']._Message(ODB_FRAME, {'phase': STANDARD_PHASE, 'step': 0, 
    'frame': 0, 'jobName': 'Job-1'})
mdb.jobs['Job-1']._Message(MEMORY_ESTIMATE, {'phase': STANDARD_PHASE, 
    'jobName': 'Job-1', 'memory': 30.0})
mdb.jobs['Job-1']._Message(PHYSICAL_MEMORY, {'phase': STANDARD_PHASE, 
    'physical_memory': 16304.0, 'jobName': 'Job-1'})
mdb.jobs['Job-1']._Message(MINIMUM_MEMORY, {'minimum_memory': 22.0, 
    'phase': STANDARD_PHASE, 'jobName': 'Job-1'})
mdb.jobs['Job-1']._Message(STATUS, {'totalTime': 0.01, 'attempts': 1, 
    'timeIncrement': 0.01, 'increment': 1, 'stepTime': 0.01, 'step': 1, 
    'jobName': 'Job-1', 'severe': 0, 'iterations': 4, 'phase': STANDARD_PHASE, 
    'equilibrium': 4})
mdb.jobs['Job-1']._Message(ODB_FRAME, {'phase': STANDARD_PHASE, 'step': 0, 
    'frame': 1, 'jobName': 'Job-1'})
mdb.jobs['Job-1']._Message(STATUS, {'totalTime': 0.02, 'attempts': 1, 
    'timeIncrement': 0.01, 'increment': 2, 'stepTime': 0.02, 'step': 1, 
    'jobName': 'Job-1', 'severe': 0, 'iterations': 2, 'phase': STANDARD_PHASE, 
    'equilibrium': 2})
mdb.jobs['Job-1']._Message(ODB_FRAME, {'phase': STANDARD_PHASE, 'step': 0, 
    'frame': 2, 'jobName': 'Job-1'})
mdb.jobs['Job-1']._Message(STATUS, {'totalTime': 0.035, 'attempts': 1, 
    'timeIncrement': 0.015, 'increment': 3, 'stepTime': 0.035, 'step': 1, 
    'jobName': 'Job-1', 'severe': 0, 'iterations': 2, 'phase': STANDARD_PHASE, 
    'equilibrium': 2})
mdb.jobs['Job-1']._Message(ODB_FRAME, {'phase': STANDARD_PHASE, 'step': 0, 
    'frame': 3, 'jobName': 'Job-1'})
mdb.jobs['Job-1']._Message(STATUS, {'totalTime': 0.0575, 'attempts': 1, 
    'timeIncrement': 0.0225, 'increment': 4, 'stepTime': 0.0575, 'step': 1, 
    'jobName': 'Job-1', 'severe': 0, 'iterations': 2, 'phase': STANDARD_PHASE, 
    'equilibrium': 2})
mdb.jobs['Job-1']._Message(ODB_FRAME, {'phase': STANDARD_PHASE, 'step': 0, 
    'frame': 4, 'jobName': 'Job-1'})
mdb.jobs['Job-1']._Message(STATUS, {'totalTime': 0.09125, 'attempts': 1, 
    'timeIncrement': 0.03375, 'increment': 5, 'stepTime': 0.09125, 'step': 1, 
    'jobName': 'Job-1', 'severe': 0, 'iterations': 1, 'phase': STANDARD_PHASE, 
    'equilibrium': 1})
mdb.jobs['Job-1']._Message(ODB_FRAME, {'phase': STANDARD_PHASE, 'step': 0, 
    'frame': 5, 'jobName': 'Job-1'})
mdb.jobs['Job-1']._Message(STATUS, {'totalTime': 0.141875, 'attempts': 1, 
    'timeIncrement': 0.050625, 'increment': 6, 'stepTime': 0.141875, 'step': 1, 
    'jobName': 'Job-1', 'severe': 0, 'iterations': 1, 'phase': STANDARD_PHASE, 
    'equilibrium': 1})
mdb.jobs['Job-1']._Message(ODB_FRAME, {'phase': STANDARD_PHASE, 'step': 0, 
    'frame': 6, 'jobName': 'Job-1'})
mdb.jobs['Job-1']._Message(STATUS, {'totalTime': 0.2178125, 'attempts': 1, 
    'timeIncrement': 0.0759375, 'increment': 7, 'stepTime': 0.2178125, 
    'step': 1, 'jobName': 'Job-1', 'severe': 0, 'iterations': 2, 
    'phase': STANDARD_PHASE, 'equilibrium': 2})
mdb.jobs['Job-1']._Message(ODB_FRAME, {'phase': STANDARD_PHASE, 'step': 0, 
    'frame': 7, 'jobName': 'Job-1'})
mdb.jobs['Job-1']._Message(STATUS, {'totalTime': 0.33171875, 'attempts': 1, 
    'timeIncrement': 0.11390625, 'increment': 8, 'stepTime': 0.33171875, 
    'step': 1, 'jobName': 'Job-1', 'severe': 0, 'iterations': 2, 
    'phase': STANDARD_PHASE, 'equilibrium': 2})
mdb.jobs['Job-1']._Message(ODB_FRAME, {'phase': STANDARD_PHASE, 'step': 0, 
    'frame': 8, 'jobName': 'Job-1'})
mdb.jobs['Job-1']._Message(STATUS, {'totalTime': 0.502578125, 'attempts': 1, 
    'timeIncrement': 0.170859375, 'increment': 9, 'stepTime': 0.502578125, 
    'step': 1, 'jobName': 'Job-1', 'severe': 0, 'iterations': 2, 
    'phase': STANDARD_PHASE, 'equilibrium': 2})
mdb.jobs['Job-1']._Message(ODB_FRAME, {'phase': STANDARD_PHASE, 'step': 0, 
    'frame': 9, 'jobName': 'Job-1'})
mdb.jobs['Job-1']._Message(STATUS, {'totalTime': 0.7588671875, 'attempts': 1, 
    'timeIncrement': 0.2562890625, 'increment': 10, 'stepTime': 0.7588671875, 
    'step': 1, 'jobName': 'Job-1', 'severe': 0, 'iterations': 2, 
    'phase': STANDARD_PHASE, 'equilibrium': 2})
mdb.jobs['Job-1']._Message(ODB_FRAME, {'phase': STANDARD_PHASE, 'step': 0, 
    'frame': 10, 'jobName': 'Job-1'})
mdb.jobs['Job-1']._Message(ODB_FRAME, {'phase': STANDARD_PHASE, 'step': 0, 
    'frame': 11, 'jobName': 'Job-1'})
mdb.jobs['Job-1']._Message(STATUS, {'totalTime': 1.0, 'attempts': 1, 
    'timeIncrement': 0.2411328125, 'increment': 11, 'stepTime': 1.0, 'step': 1, 
    'jobName': 'Job-1', 'severe': 0, 'iterations': 4, 'phase': STANDARD_PHASE, 
    'equilibrium': 4})
mdb.jobs['Job-1']._Message(END_STEP, {'phase': STANDARD_PHASE, 'stepId': 1, 
    'jobName': 'Job-1'})
mdb.jobs['Job-1']._Message(COMPLETED, {'phase': STANDARD_PHASE, 
    'message': 'Analysis phase complete', 'jobName': 'Job-1'})
mdb.jobs['Job-1']._Message(JOB_COMPLETED, {'time': 'Thu Jun  8 19:42:23 2023', 
    'jobName': 'Job-1'})
# Save by Administrator on 2023_06_08-19.45.41; build 2020 2019_09_14-01.49.31 163176
# Save by Administrator on 2023_06_08-19.45.41; build 2020 2019_09_14-01.49.31 163176
# Save by Administrator on 2023_06_08-20.07.38; build 2020 2019_09_14-01.49.31 163176
# Save by Administrator on 2023_06_08-20.07.38; build 2020 2019_09_14-01.49.31 163176
